# Supplementary material for: Methyl 2-{[(3-methyl-5-oxo-1-phenyl-4,5-dihydro-1H-pyrazol-4-yl­idene)(thio­phen-2-yl)meth­yl]amino}-3-phenyl­propionate
Source: Acta Crystallogr Sect E Struct Rep Online. 2011 Jul 30;67(Pt 8):o2200. doi: 10.1107/S1600536811029904 (PMC3213630; doi:10.1107/S1600536811029904)
Supplement: Supplementary file 1 [file e-67-o2200-sup1.cif]

##############################################################################
#                                                                            #
# This CIF contains the data in a paper accepted for publication in          #
# Acta Crystallographica Section E. It conforms to the requirements of       #
# Notes for Authors for Acta Crystallographica Section E, and has been       #
# peer reviewed under the auspices of the IUCr Commission on Journals.       #
#                                                                            #
# Full details of the Crystallographic Information File format               #
# are given in the paper "The Crystallographic Information File (CIF):       #
# a New Standard Archive File for Crystallography" by S. R. Hall, F. H.      #
# Allen and I. D. Brown [Acta Cryst. (1991), A47, 655-685].                  #
#                                                                            #
# The current version of the core CIF dictionary is obtainable from          #
# ftp://ftp.iucr.org/pub/cif_core.dic.                                       #
#                                                                            #
# Software is freely available for graphical display of the structure(s)     #
# in this CIF. For information consult the CIF software page                 #
# http://www.iucr.org/resources/cif/software.                                #
#                                                                            #
# This file may be used for bona fide research purposes within the           #
# scientific community so long as proper attribution is given to the journal # 
# article from which it was obtained.                                        #
#                                                                            #
##############################################################################
data_I
_audit_creation_method     SHELXL-97
_chemical_name_systematic
;
Methyl 2-{[(3-methyl-5-oxo-1-phenyl-4,5-dihydro-1<i>H</i>-pyrazol-
4-ylidene)(thiophen-2-yl)methyl]-amino}-3-phenylpropionate
;
_chemical_name_common     ?
_chemical_formula_moiety     'C25 H23 N3 O3 S'
_chemical_formula_sum     'C25 H23 N3 O3 S'
_chemical_formula_iupac     'C25 H23 N3 O3 S'
_chemical_formula_weight     445.52
_chemical_melting_point     ?
_symmetry_cell_setting     monoclinic
_symmetry_space_group_name_H-M     'P 21'
loop_
    _symmetry_equiv_pos_as_xyz
    'x, y, z'
    '-x, y+1/2, -z'
_cell_length_a     6.649(2)
_cell_length_b     18.712(6)
_cell_length_c     9.349(3)
_cell_angle_alpha     90.00
_cell_angle_beta     104.903(5)
_cell_angle_gamma     90.00
_cell_volume     1124.0(7)
_cell_formula_units_Z     2
_cell_measurement_reflns_used     5148
_cell_measurement_theta_min     2.18
_cell_measurement_theta_max     27.86
_cell_measurement_temperature     113(2)
_exptl_crystal_description     'block'
_exptl_crystal_colour     'pale yellow'
_exptl_crystal_size_max     0.20
_exptl_crystal_size_mid     0.18
_exptl_crystal_size_min     0.12
_exptl_crystal_density_diffrn     1.316
_exptl_crystal_density_meas     ?
_exptl_crystal_density_method     'not measured'
_exptl_crystal_F_000     468
_exptl_absorpt_coefficient_mu     0.176
_exptl_absorpt_correction_type     multi-scan
_exptl_absorpt_process_details     '(CrystalClear; Rigaku, 2008)'
_exptl_absorpt_correction_T_min     0.9656
_exptl_absorpt_correction_T_max     0.9792
_exptl_special_details     ?
_diffrn_ambient_temperature     113(2)
_diffrn_radiation_type     MoK\a
_diffrn_radiation_wavelength     0.71073
_diffrn_radiation_source     'rotating anode'
_diffrn_radiation_monochromator     graphite
_diffrn_measurement_device_type     'Rigaku Saturn724 CCD'
_diffrn_measurement_method     '\w and \f'
_diffrn_detector_area_resol_mean     ?
_diffrn_reflns_number     11848
_diffrn_reflns_av_R_equivalents     0.0405
_diffrn_reflns_av_sigmaI/netI     0.0466
_diffrn_reflns_theta_min     2.18
_diffrn_reflns_theta_max     27.86
_diffrn_reflns_theta_full     27.86
_diffrn_measured_fraction_theta_max     0.999
_diffrn_measured_fraction_theta_full     0.999
_diffrn_reflns_limit_h_min     -8
_diffrn_reflns_limit_h_max     8
_diffrn_reflns_limit_k_min     -24
_diffrn_reflns_limit_k_max     24
_diffrn_reflns_limit_l_min     -12
_diffrn_reflns_limit_l_max     12
_diffrn_standards_number     ?
_diffrn_standards_interval_count     ?
_diffrn_standards_interval_time     ?
_diffrn_standards_decay_%     ?
_refine_special_details
;
Refinement of <i>F</i>^2^ against ALL reflections. The weighted <i>R</i>-factor
<i>wR</i> and goodness of fit <i>S</i> are based on <i>F</i>^2^, conventional
<i>R</i>-factors <i>R</i> are based on <i>F</i>, with <i>F</i> set to zero for
negative <i>F</i>^2^. The threshold expression of <i>F</i>^2^ >
\s(<i>F</i>^2^) is used only for calculating <i>R</i>-factors(gt) <i>etc</i>.
and is not relevant to the choice of reflections for refinement.
<i>R</i>-factors based on <i>F</i>^2^ are statistically about twice as large
as those based on <i>F</i>, and <i>R</i>- factors based on ALL data will be
even larger.
;
_reflns_number_total     2747
_reflns_number_gt     2315
_reflns_threshold_expression     I>2sigma(I)
_refine_ls_structure_factor_coef     Fsqd
_refine_ls_matrix_type     full
_refine_ls_R_factor_all     0.0408
_refine_ls_R_factor_gt     0.0338
_refine_ls_wR_factor_gt     0.0617
_refine_ls_wR_factor_ref     0.0639
_refine_ls_goodness_of_fit_ref     0.982
_refine_ls_restrained_S_all     0.971
_refine_ls_number_reflns     2747
_refine_ls_number_parameters     353
_refine_ls_number_restraints     215
_refine_ls_hydrogen_treatment     mixed
_refine_ls_weighting_scheme     calc
_refine_ls_weighting_details
                 'calc w=1/[\s^2^(Fo^2^)+(0.0327P)^2^] where P=(Fo^2^+2Fc^2^)/3'
_atom_sites_solution_hydrogens     geom
_atom_sites_solution_primary     direct
_atom_sites_solution_secondary     difmap
_refine_ls_shift/su_max     0.000
_refine_ls_shift/su_mean     0.000
_refine_diff_density_max     0.151
_refine_diff_density_min     -0.195
_refine_ls_extinction_method     none
_refine_ls_extinction_coef     ?
_refine_ls_abs_structure_details     'Flack (1983), 2401 Friedel pairs'
_refine_ls_abs_structure_Flack     0.05(8)
loop_
    _atom_type_symbol
    _atom_type_description
    _atom_type_scat_dispersion_real
    _atom_type_scat_dispersion_imag
    _atom_type_scat_source
    'C' 'C' 0.0033 0.0016
                         'International Tables Vol C Tables 4.2.6.8 and 6.1.1.4'
    'H' 'H' 0.0000 0.0000
                         'International Tables Vol C Tables 4.2.6.8 and 6.1.1.4'
    'N' 'N' 0.0061 0.0033
                         'International Tables Vol C Tables 4.2.6.8 and 6.1.1.4'
    'O' 'O' 0.0106 0.0060
                         'International Tables Vol C Tables 4.2.6.8 and 6.1.1.4'
    'S' 'S' 0.1246 0.1234
                         'International Tables Vol C Tables 4.2.6.8 and 6.1.1.4'
_computing_data_collection     'CrystalClear (Rigaku, 2008)'
_computing_cell_refinement     'CrystalClear (Rigaku, 2008)'
_computing_data_reduction     'CrystalClear (Rigaku, 2008)'
_computing_structure_solution     'SHELXS97 (Sheldrick, 2008)'
_computing_structure_refinement     'SHELXL97 (Sheldrick, 2008)'
_computing_molecular_graphics     'ORTEP-3 (Farrugia, 1997)'
_computing_publication_material     'SHELXL97 (Sheldrick, 2008)'
loop_
    _atom_site_type_symbol
    _atom_site_label
    _atom_site_fract_x
    _atom_site_fract_y
    _atom_site_fract_z
    _atom_site_U_iso_or_equiv
    _atom_site_adp_type
    _atom_site_calc_flag
    _atom_site_refinement_flags
    _atom_site_occupancy
    _atom_site_symmetry_multiplicity
    _atom_site_disorder_assembly
    _atom_site_disorder_group
    O O1 1.1534(2) 0.63768(7) 0.18356(15) 0.0277(3) Uani d . 1 1 . .
    O O2 0.5930(2) 0.61573(8) -0.05979(16) 0.0351(4) Uani d . 1 1 . .
    O O3 0.3142(2) 0.68792(8) -0.10026(16) 0.0306(4) Uani d . 1 1 . .
    N N1 1.3400(2) 0.65769(9) 0.42905(17) 0.0222(4) Uani d . 1 1 . .
    N N2 1.3238(2) 0.70218(10) 0.54712(17) 0.0249(4) Uani d . 1 1 . .
    N N3 0.8186(3) 0.72194(9) 0.11372(18) 0.0247(4) Uani d . 1 1 A .
    H H1 0.8944 0.6858 0.0974 0.028(6) Uiso calc R 1 1 . .
    C C1 1.5151(3) 0.61245(11) 0.4456(2) 0.0226(4) Uani d . 1 1 . .
    C C2 1.5855(3) 0.59401(13) 0.3226(2) 0.0314(5) Uani d . 1 1 . .
    H H2 1.5161 0.6115 0.2273 0.038 Uiso calc R 1 1 . .
    C C3 1.7570(3) 0.55012(14) 0.3403(3) 0.0380(6) Uani d . 1 1 . .
    H H3 1.8053 0.5378 0.2564 0.046 Uiso calc R 1 1 . .
    C C4 1.8595(3) 0.52384(13) 0.4775(3) 0.0361(6) Uani d . 1 1 . .
    H H4 1.9765 0.4933 0.4879 0.043 Uiso calc R 1 1 . .
    C C5 1.7900(3) 0.54243(12) 0.5997(3) 0.0317(5) Uani d . 1 1 . .
    H H5 1.8598 0.5246 0.6946 0.038 Uiso calc R 1 1 . .
    C C6 1.6182(3) 0.58712(11) 0.5842(2) 0.0260(5) Uani d . 1 1 . .
    H H6 1.5719 0.6002 0.6686 0.031 Uiso calc R 1 1 . .
    C C7 1.1799(3) 0.66940(11) 0.3045(2) 0.0230(4) Uani d . 1 1 . .
    C C8 1.0560(3) 0.72515(10) 0.3459(2) 0.0209(4) Uani d . 1 1 A .
    C C9 1.1586(3) 0.74221(11) 0.4976(2) 0.0237(4) Uani d . 1 1 . .
    C C10 1.1023(3) 0.79648(13) 0.5971(2) 0.0335(5) Uani d . 1 1 . .
    H H10A 1.2064 0.7961 0.6928 0.050 Uiso calc R 1 1 . .
    H H10B 0.9652 0.7851 0.6119 0.050 Uiso calc R 1 1 . .
    H H10C 1.0983 0.8439 0.5521 0.050 Uiso calc R 1 1 . .
    C C11 0.8795(3) 0.75220(10) 0.2467(2) 0.0209(4) Uani d D 1 1 . .
    C C12 0.7620(11) 0.8131(3) 0.2843(9) 0.0201(13) Uani d PDU 0.647(3) 1 A 1
    C C13 0.7922(16) 0.8830(4) 0.2580(9) 0.038(2) Uani d PDU 0.647(3) 1 A 1
    C C14 0.6536(12) 0.9317(5) 0.3156(10) 0.0313(13) Uani d PDU 0.647(3) 1 A 1
    C C15 0.5342(14) 0.8917(3) 0.3807(9) 0.0291(14) Uani d PDU 0.647(3) 1 A 1
    S S1 0.5747(3) 0.80143(13) 0.3760(3) 0.0387(4) Uani d PDU 0.647(3) 1 A 1
    C C12' 0.757(2) 0.8125(5) 0.2850(18) 0.028(2) Uani d PDU 0.353(3) 1 A 2
    C C13' 0.617(2) 0.8021(10) 0.3677(17) 0.036(3) Uani d PDU 0.353(3) 1 A 2
    H H13A 0.5751 0.7559 0.3975 0.043 Uiso d PRD 0.353(3) 1 A 2
    C C15' 0.621(2) 0.9239(10) 0.3287(18) 0.034(2) Uani d PDU 0.353(3) 1 A 2
    C C14' 0.528(3) 0.8741(7) 0.395(2) 0.037(2) Uani d PDU 0.353(3) 1 A 2
    S S1' 0.7937(7) 0.8971(2) 0.2379(5) 0.0324(8) Uani d PDU 0.353(3) 1 A 2
    C C16 0.6425(3) 0.74125(11) -0.0075(2) 0.0231(4) Uani d . 1 1 . .
    H H16 0.5549 0.7779 0.0258 0.028 Uiso calc R 1 1 A .
    C C17 0.7166(3) 0.76982(11) -0.1407(2) 0.0255(5) Uani d . 1 1 A .
    H H17A 0.8063 0.7335 -0.1703 0.031 Uiso calc R 1 1 . .
    H H17B 0.5940 0.7775 -0.2254 0.031 Uiso calc R 1 1 . .
    C C18 0.8361(3) 0.83898(11) -0.1058(2) 0.0270(5) Uani d . 1 1 . .
    C C19 1.0459(3) 0.83866(14) -0.0317(2) 0.0329(5) Uani d . 1 1 A .
    H H19 1.1163 0.7946 -0.0048 0.040 Uiso calc R 1 1 . .
    C C20 1.1537(4) 0.90311(16) 0.0032(3) 0.0435(6) Uani d . 1 1 . .
    H H20 1.2974 0.9027 0.0535 0.052 Uiso calc R 1 1 A .
    C C21 1.0520(5) 0.96732(15) -0.0351(3) 0.0496(7) Uani d . 1 1 A .
    H H21 1.1249 1.0111 -0.0100 0.060 Uiso calc R 1 1 . .
    C C22 0.8446(5) 0.96765(14) -0.1097(3) 0.0512(7) Uani d . 1 1 . .
    H H22 0.7747 1.0118 -0.1372 0.061 Uiso calc R 1 1 A .
    C C23 0.7374(4) 0.90402(13) -0.1449(2) 0.0386(6) Uani d . 1 1 A .
    H H23 0.5943 0.9049 -0.1966 0.046 Uiso calc R 1 1 . .
    C C24 0.5168(3) 0.67377(11) -0.0565(2) 0.0246(5) Uani d . 1 1 A .
    C C25 0.1802(3) 0.62806(13) -0.1612(3) 0.0384(6) Uani d . 1 1 . .
    H H25A 0.2104 0.6123 -0.2534 0.058 Uiso calc R 1 1 . .
    H H25B 0.0343 0.6429 -0.1814 0.058 Uiso calc R 1 1 . .
    H H25C 0.2055 0.5886 -0.0899 0.058 Uiso calc R 1 1 . .
    H H13 0.894(5) 0.907(2) 0.219(4) 0.046 Uiso d PD 0.647(3) 1 A 1
    H H14 0.639(10) 0.9824(9) 0.298(6) 0.046 Uiso d PD 0.647(3) 1 A 1
    H H15 0.416(4) 0.904(3) 0.416(4) 0.046 Uiso d PD 0.647(3) 1 A 1
    H H15' 0.627(19) 0.9752(12) 0.327(11) 0.046 Uiso d PD 0.353(3) 1 A 2
    H H14' 0.449(10) 0.892(4) 0.460(6) 0.046 Uiso d PD 0.353(3) 1 A 2
loop_
    _atom_site_aniso_label
    _atom_site_aniso_U_11
    _atom_site_aniso_U_22
    _atom_site_aniso_U_33
    _atom_site_aniso_U_12
    _atom_site_aniso_U_13
    _atom_site_aniso_U_23
    O1 0.0368(8) 0.0247(8) 0.0186(7) 0.0067(6) 0.0015(6) -0.0056(6)
    O2 0.0449(9) 0.0197(8) 0.0349(9) 0.0023(8) -0.0003(7) -0.0039(7)
    O3 0.0288(8) 0.0279(9) 0.0349(8) -0.0047(7) 0.0078(6) -0.0087(7)
    N1 0.0266(9) 0.0233(9) 0.0155(8) 0.0027(7) 0.0033(7) -0.0024(7)
    N2 0.0287(9) 0.0279(9) 0.0179(9) 0.0009(8) 0.0057(7) -0.0056(7)
    N3 0.0332(10) 0.0204(9) 0.0174(8) 0.0069(8) 0.0007(7) -0.0025(7)
    C1 0.0232(10) 0.0190(10) 0.0255(11) -0.0015(9) 0.0061(8) -0.0012(8)
    C2 0.0318(12) 0.0378(13) 0.0256(11) 0.0017(10) 0.0093(9) 0.0003(10)
    C3 0.0329(13) 0.0452(14) 0.0379(13) 0.0052(11) 0.0127(10) -0.0081(11)
    C4 0.0264(12) 0.0326(13) 0.0473(14) 0.0058(10) 0.0061(11) -0.0046(11)
    C5 0.0279(12) 0.0279(12) 0.0341(12) -0.0020(10) -0.0015(10) 0.0020(10)
    C6 0.0291(11) 0.0243(11) 0.0232(10) -0.0020(9) 0.0042(9) -0.0010(9)
    C7 0.0280(11) 0.0183(10) 0.0216(10) -0.0012(9) 0.0041(9) -0.0004(8)
    C8 0.0230(10) 0.0206(10) 0.0188(10) -0.0010(9) 0.0047(8) -0.0012(8)
    C9 0.0267(11) 0.0244(11) 0.0194(10) 0.0004(9) 0.0051(8) -0.0025(8)
    C10 0.0385(13) 0.0410(13) 0.0187(10) 0.0095(11) 0.0032(9) -0.0069(10)
    C11 0.0264(11) 0.0173(10) 0.0196(10) -0.0025(8) 0.0069(9) -0.0011(8)
    C12 0.020(2) 0.022(2) 0.016(2) -0.001(2) 0.0006(19) -0.003(2)
    C13 0.041(3) 0.031(4) 0.045(3) 0.007(3) 0.016(2) 0.000(3)
    C14 0.034(3) 0.021(2) 0.038(2) -0.006(2) 0.0089(18) -0.0018(19)
    C15 0.033(2) 0.024(3) 0.035(2) 0.005(2) 0.0174(19) -0.002(2)
    S1 0.0402(9) 0.0331(7) 0.0529(8) 0.0029(7) 0.0304(7) 0.0005(6)
    C12' 0.029(4) 0.025(4) 0.031(4) 0.001(4) 0.009(4) -0.004(4)
    C13' 0.036(4) 0.031(4) 0.041(4) 0.011(4) 0.013(4) -0.011(3)
    C15' 0.038(4) 0.022(4) 0.043(4) 0.000(4) 0.012(3) -0.007(3)
    C14' 0.037(3) 0.037(4) 0.043(4) -0.002(4) 0.018(3) 0.001(4)
    S1' 0.0388(13) 0.0156(12) 0.0468(15) -0.0019(10) 0.0183(11) -0.0063(11)
    C16 0.0286(11) 0.0199(10) 0.0186(10) 0.0026(9) 0.0020(9) -0.0013(8)
    C17 0.0310(12) 0.0252(11) 0.0169(10) 0.0014(9) 0.0000(9) -0.0017(8)
    C18 0.0330(12) 0.0277(12) 0.0206(10) -0.0031(10) 0.0073(9) -0.0021(9)
    C19 0.0322(13) 0.0415(14) 0.0262(11) -0.0043(11) 0.0095(10) -0.0095(11)
    C20 0.0389(14) 0.0619(18) 0.0340(13) -0.0207(14) 0.0174(11) -0.0165(13)
    C21 0.078(2) 0.0411(16) 0.0351(13) -0.0313(15) 0.0243(14) -0.0092(12)
    C22 0.079(2) 0.0269(13) 0.0446(15) -0.0080(14) 0.0107(15) 0.0088(11)
    C23 0.0482(14) 0.0307(12) 0.0322(12) -0.0045(11) 0.0019(11) 0.0068(11)
    C24 0.0343(12) 0.0234(11) 0.0156(10) -0.0001(10) 0.0056(9) 0.0001(8)
    C25 0.0351(13) 0.0377(14) 0.0431(14) -0.0114(11) 0.0112(11) -0.0139(11)
_geom_special_details
;
All e.s.d.'s (except the e.s.d. in the dihedral angle between two l.s. planes)
are estimated using the full covariance matrix. The cell e.s.d.'s are taken
into account individually in the estimation of e.s.d.'s in distances, angles
and torsion angles; correlations between e.s.d.'s in cell parameters are only
used when they are defined by crystal symmetry. An approximate (isotropic)
treatment of cell e.s.d.'s is used for estimating e.s.d.'s involving l.s.
planes.
;
loop_
    _geom_bond_atom_site_label_1
    _geom_bond_atom_site_label_2
    _geom_bond_site_symmetry_2
    _geom_bond_distance
    _geom_bond_publ_flag
    O1 C7 . 1.249(2) ?
    O2 C24 . 1.202(2) ?
    O3 C24 . 1.330(2) ?
    O3 C25 . 1.453(2) ?
    N1 C7 . 1.378(2) ?
    N1 N2 . 1.409(2) ?
    N1 C1 . 1.415(3) ?
    N2 C9 . 1.311(3) ?
    N3 C11 . 1.331(2) ?
    N3 C16 . 1.450(3) ?
    N3 H1 . 0.8800 ?
    C1 C6 . 1.384(3) ?
    C1 C2 . 1.392(3) ?
    C2 C3 . 1.380(3) ?
    C2 H2 . 0.9500 ?
    C3 C4 . 1.379(3) ?
    C3 H3 . 0.9500 ?
    C4 C5 . 1.382(3) ?
    C4 H4 . 0.9500 ?
    C5 C6 . 1.393(3) ?
    C5 H5 . 0.9500 ?
    C6 H6 . 0.9500 ?
    C7 C8 . 1.443(3) ?
    C8 C11 . 1.391(3) ?
    C8 C9 . 1.442(3) ?
    C9 C10 . 1.489(3) ?
    C10 H10A . 0.9800 ?
    C10 H10B . 0.9800 ?
    C10 H10C . 0.9800 ?
    C11 C12 . 1.474(5) ?
    C11 C12' . 1.489(9) ?
    C12 C13 . 1.356(7) ?
    C12 S1 . 1.698(5) ?
    C13 C14 . 1.491(8) ?
    C13 H13 . 0.963(10) ?
    C14 C15 . 1.345(6) ?
    C14 H14 . 0.963(10) ?
    C14 H15' . 0.85(5) ?
    C15 S1 . 1.712(5) ?
    C15 H15 . 0.959(10) ?
    C15 H14' . 1.04(4) ?
    S1 H13A . 0.8749 ?
    C12' C13' . 1.368(9) ?
    C12' S1' . 1.678(9) ?
    C13' C14' . 1.518(10) ?
    C13' H13A . 0.9699 ?
    C15' C14' . 1.349(9) ?
    C15' S1' . 1.674(9) ?
    C15' H14 . 1.15(3) ?
    C15' H15' . 0.962(11) ?
    C14' H15 . 1.00(3) ?
    C14' H14' . 0.961(11) ?
    S1' H13 . 0.76(2) ?
    C16 C24 . 1.519(3) ?
    C16 C17 . 1.547(3) ?
    C16 H16 . 1.0000 ?
    C17 C18 . 1.510(3) ?
    C17 H17A . 0.9900 ?
    C17 H17B . 0.9900 ?
    C18 C19 . 1.389(3) ?
    C18 C23 . 1.386(3) ?
    C19 C20 . 1.398(4) ?
    C19 H19 . 0.9500 ?
    C20 C21 . 1.380(4) ?
    C20 H20 . 0.9500 ?
    C21 C22 . 1.376(4) ?
    C21 H21 . 0.9500 ?
    C22 C23 . 1.383(3) ?
    C22 H22 . 0.9500 ?
    C23 H23 . 0.9500 ?
    C25 H25A . 0.9800 ?
    C25 H25B . 0.9800 ?
    C25 H25C . 0.9800 ?
loop_
    _geom_angle_atom_site_label_1
    _geom_angle_atom_site_label_2
    _geom_angle_atom_site_label_3
    _geom_angle_site_symmetry_1
    _geom_angle_site_symmetry_3
    _geom_angle
    _geom_angle_publ_flag
    C24 O3 C25 . . 115.95(17) ?
    C7 N1 N2 . . 111.72(15) ?
    C7 N1 C1 . . 128.47(17) ?
    N2 N1 C1 . . 119.63(15) ?
    C9 N2 N1 . . 106.65(15) ?
    C11 N3 C16 . . 127.91(17) ?
    C11 N3 H1 . . 116.0 ?
    C16 N3 H1 . . 116.0 ?
    C6 C1 C2 . . 119.8(2) ?
    C6 C1 N1 . . 120.16(18) ?
    C2 C1 N1 . . 120.00(18) ?
    C3 C2 C1 . . 119.4(2) ?
    C3 C2 H2 . . 120.3 ?
    C1 C2 H2 . . 120.3 ?
    C4 C3 C2 . . 121.3(2) ?
    C4 C3 H3 . . 119.3 ?
    C2 C3 H3 . . 119.3 ?
    C3 C4 C5 . . 119.2(2) ?
    C3 C4 H4 . . 120.4 ?
    C5 C4 H4 . . 120.4 ?
    C4 C5 C6 . . 120.3(2) ?
    C4 C5 H5 . . 119.9 ?
    C6 C5 H5 . . 119.9 ?
    C1 C6 C5 . . 119.9(2) ?
    C1 C6 H6 . . 120.1 ?
    C5 C6 H6 . . 120.1 ?
    O1 C7 N1 . . 126.01(18) ?
    O1 C7 C8 . . 129.01(18) ?
    N1 C7 C8 . . 104.97(16) ?
    C11 C8 C9 . . 132.86(18) ?
    C11 C8 C7 . . 121.75(18) ?
    C9 C8 C7 . . 105.39(16) ?
    N2 C9 C8 . . 111.26(17) ?
    N2 C9 C10 . . 119.42(18) ?
    C8 C9 C10 . . 129.32(18) ?
    C9 C10 H10A . . 109.5 ?
    C9 C10 H10B . . 109.5 ?
    H10A C10 H10B . . 109.5 ?
    C9 C10 H10C . . 109.5 ?
    H10A C10 H10C . . 109.5 ?
    H10B C10 H10C . . 109.5 ?
    N3 C11 C8 . . 118.04(17) ?
    N3 C11 C12 . . 119.9(4) ?
    C8 C11 C12 . . 122.0(4) ?
    N3 C11 C12' . . 119.5(7) ?
    C8 C11 C12' . . 122.4(7) ?
    C12 C11 C12' . . 1.4(7) ?
    C13 C12 C11 . . 126.2(6) ?
    C13 C12 S1 . . 112.2(6) ?
    C11 C12 S1 . . 121.5(4) ?
    C12 C13 C14 . . 112.9(9) ?
    C12 C13 H13 . . 132(3) ?
    C14 C13 H13 . . 115(3) ?
    C15 C14 C13 . . 108.4(9) ?
    C15 C14 H14 . . 125(3) ?
    C13 C14 H14 . . 126(3) ?
    C15 C14 H15' . . 108(7) ?
    C13 C14 H15' . . 143(7) ?
    H14 C14 H15' . . 19(8) ?
    C14 C15 S1 . . 115.0(7) ?
    C14 C15 H15 . . 131(3) ?
    S1 C15 H15 . . 114(3) ?
    C14 C15 H14' . . 144(5) ?
    S1 C15 H14' . . 98(5) ?
    H15 C15 H14' . . 27(5) ?
    C12 S1 C15 . . 91.5(4) ?
    C12 S1 H13A . . 106.4 ?
    C15 S1 H13A . . 161.0 ?
    C13' C12' C11 . . 121.6(10) ?
    C13' C12' S1' . . 116.7(10) ?
    C11 C12' S1' . . 121.6(7) ?
    C12' C13' C14' . . 108.5(15) ?
    C12' C13' H13A . . 125.1 ?
    C14' C13' H13A . . 126.3 ?
    C14' C15' S1' . . 118.6(15) ?
    C14' C15' H14 . . 150(3) ?
    S1' C15' H14 . . 92(3) ?
    C14' C15' H15' . . 137(6) ?
    S1' C15' H15' . . 104(7) ?
    H14 C15' H15' . . 15(8) ?
    C15' C14' C13' . . 107.1(18) ?
    C15' C14' H15 . . 99(3) ?
    C13' C14' H15 . . 151(3) ?
    C15' C14' H14' . . 116(6) ?
    C13' C14' H14' . . 136(5) ?
    H15 C14' H14' . . 28(5) ?
    C15' S1' C12' . . 89.0(8) ?
    C15' S1' H13 . . 144(3) ?
    C12' S1' H13 . . 119(3) ?
    N3 C16 C24 . . 107.42(16) ?
    N3 C16 C17 . . 110.79(17) ?
    C24 C16 C17 . . 108.01(16) ?
    N3 C16 H16 . . 110.2 ?
    C24 C16 H16 . . 110.2 ?
    C17 C16 H16 . . 110.2 ?
    C18 C17 C16 . . 112.39(16) ?
    C18 C17 H17A . . 109.1 ?
    C16 C17 H17A . . 109.1 ?
    C18 C17 H17B . . 109.1 ?
    C16 C17 H17B . . 109.1 ?
    H17A C17 H17B . . 107.9 ?
    C19 C18 C23 . . 118.8(2) ?
    C19 C18 C17 . . 120.6(2) ?
    C23 C18 C17 . . 120.54(19) ?
    C18 C19 C20 . . 120.1(2) ?
    C18 C19 H19 . . 119.9 ?
    C20 C19 H19 . . 119.9 ?
    C21 C20 C19 . . 120.2(2) ?
    C21 C20 H20 . . 119.9 ?
    C19 C20 H20 . . 119.9 ?
    C22 C21 C20 . . 119.7(2) ?
    C22 C21 H21 . . 120.1 ?
    C20 C21 H21 . . 120.1 ?
    C21 C22 C23 . . 120.3(3) ?
    C21 C22 H22 . . 119.8 ?
    C23 C22 H22 . . 119.8 ?
    C22 C23 C18 . . 120.8(2) ?
    C22 C23 H23 . . 119.6 ?
    C18 C23 H23 . . 119.6 ?
    O2 C24 O3 . . 124.90(19) ?
    O2 C24 C16 . . 123.79(19) ?
    O3 C24 C16 . . 111.26(17) ?
    O3 C25 H25A . . 109.5 ?
    O3 C25 H25B . . 109.5 ?
    H25A C25 H25B . . 109.5 ?
    O3 C25 H25C . . 109.5 ?
    H25A C25 H25C . . 109.5 ?
    H25B C25 H25C . . 109.5 ?
loop_
    _geom_torsion_atom_site_label_1
    _geom_torsion_atom_site_label_2
    _geom_torsion_atom_site_label_3
    _geom_torsion_atom_site_label_4
    _geom_torsion_site_symmetry_1
    _geom_torsion_site_symmetry_2
    _geom_torsion_site_symmetry_3
    _geom_torsion_site_symmetry_4
    _geom_torsion
    _geom_torsion_publ_flag
    C7 N1 N2 C9 . . . . -1.1(2) ?
    C1 N1 N2 C9 . . . . 174.54(17) ?
    C7 N1 C1 C6 . . . . -156.68(19) ?
    N2 N1 C1 C6 . . . . 28.5(3) ?
    C7 N1 C1 C2 . . . . 24.1(3) ?
    N2 N1 C1 C2 . . . . -150.69(19) ?
    C6 C1 C2 C3 . . . . 0.5(3) ?
    N1 C1 C2 C3 . . . . 179.7(2) ?
    C1 C2 C3 C4 . . . . 0.3(4) ?
    C2 C3 C4 C5 . . . . -0.6(4) ?
    C3 C4 C5 C6 . . . . 0.1(3) ?
    C2 C1 C6 C5 . . . . -1.0(3) ?
    N1 C1 C6 C5 . . . . 179.79(18) ?
    C4 C5 C6 C1 . . . . 0.7(3) ?
    N2 N1 C7 O1 . . . . -179.70(19) ?
    C1 N1 C7 O1 . . . . 5.2(3) ?
    N2 N1 C7 C8 . . . . 0.5(2) ?
    C1 N1 C7 C8 . . . . -174.58(18) ?
    O1 C7 C8 C11 . . . . -0.5(3) ?
    N1 C7 C8 C11 . . . . 179.22(18) ?
    O1 C7 C8 C9 . . . . -179.6(2) ?
    N1 C7 C8 C9 . . . . 0.1(2) ?
    N1 N2 C9 C8 . . . . 1.1(2) ?
    N1 N2 C9 C10 . . . . -178.75(18) ?
    C11 C8 C9 N2 . . . . -179.8(2) ?
    C7 C8 C9 N2 . . . . -0.8(2) ?
    C11 C8 C9 C10 . . . . 0.1(4) ?
    C7 C8 C9 C10 . . . . 179.0(2) ?
    C16 N3 C11 C8 . . . . -179.25(18) ?
    C16 N3 C11 C12 . . . . 0.0(4) ?
    C16 N3 C11 C12' . . . . 1.6(6) ?
    C9 C8 C11 N3 . . . . -176.8(2) ?
    C7 C8 C11 N3 . . . . 4.4(3) ?
    C9 C8 C11 C12 . . . . 3.9(4) ?
    C7 C8 C11 C12 . . . . -174.9(3) ?
    C9 C8 C11 C12' . . . . 2.3(6) ?
    C7 C8 C11 C12' . . . . -176.5(5) ?
    N3 C11 C12 C13 . . . . -87.5(5) ?
    C8 C11 C12 C13 . . . . 91.7(5) ?
    C12' C11 C12 C13 . . . .  -16E1(4)
                                      ?
    N3 C11 C12 S1 . . . . 95.4(5) ?
    C8 C11 C12 S1 . . . . -85.4(5) ?
    C12' C11 C12 S1 . . . .  2E1(4)
                                   ?
    C11 C12 C13 C14 . . . . -177.4(9) ?
    S1 C12 C13 C14 . . . . -0.2(3) ?
    C12 C13 C14 C15 . . . . 0.4(5) ?
    C13 C14 C15 S1 . . . . -0.5(6) ?
    C13 C12 S1 C15 . . . . -0.1(2) ?
    C11 C12 S1 C15 . . . . 177.3(7) ?
    C14 C15 S1 C12 . . . . 0.4(4) ?
    N3 C11 C12' C13' . . . . 99.4(8) ?
    C8 C11 C12' C13' . . . . -79.7(9) ?
    C12 C11 C12' C13' . . . .  -15E1(4)
                                       ?
    N3 C11 C12' S1' . . . . -84.4(11) ?
    C8 C11 C12' S1' . . . . 96.5(11) ?
    C12 C11 C12' S1' . . . .  2E1(4)
                                    ?
    C11 C12' C13' C14' . . . . 176.6(17) ?
    S1' C12' C13' C14' . . . . 0.2(4) ?
    S1' C15' C14' C13' . . . . 0.8(10) ?
    C12' C13' C14' C15' . . . . -0.6(7) ?
    C14' C15' S1' C12' . . . . -0.6(7) ?
    C13' C12' S1' C15' . . . . 0.2(3) ?
    C11 C12' S1' C15' . . . . -176.2(16) ?
    C11 N3 C16 C24 . . . . -128.0(2) ?
    C11 N3 C16 C17 . . . . 114.3(2) ?
    N3 C16 C17 C18 . . . . -65.0(2) ?
    C24 C16 C17 C18 . . . . 177.56(17) ?
    C16 C17 C18 C19 . . . . 82.1(2) ?
    C16 C17 C18 C23 . . . . -96.9(2) ?
    C23 C18 C19 C20 . . . . 0.5(3) ?
    C17 C18 C19 C20 . . . . -178.42(19) ?
    C18 C19 C20 C21 . . . . 0.3(3) ?
    C19 C20 C21 C22 . . . . -0.9(4) ?
    C20 C21 C22 C23 . . . . 0.7(4) ?
    C21 C22 C23 C18 . . . . 0.1(4) ?
    C19 C18 C23 C22 . . . . -0.7(3) ?
    C17 C18 C23 C22 . . . . 178.2(2) ?
    C25 O3 C24 O2 . . . . -2.4(3) ?
    C25 O3 C24 C16 . . . . 175.07(17) ?
    N3 C16 C24 O2 . . . . -37.1(3) ?
    C17 C16 C24 O2 . . . . 82.4(2) ?
    N3 C16 C24 O3 . . . . 145.40(16) ?
    C17 C16 C24 O3 . . . . -95.05(19) ?
loop_
    _geom_hbond_atom_site_label_D
    _geom_hbond_atom_site_label_H
    _geom_hbond_atom_site_label_A
    _geom_hbond_site_symmetry_A
    _geom_hbond_distance_DH
    _geom_hbond_distance_HA
    _geom_hbond_distance_DA
    _geom_hbond_angle_DHA
    N3 H1 O1 . 0.88 1.93 2.668(2) 141.0
data_global
_journal_date_recd_electronic     2011-07-12
_journal_date_accepted     2011-07-24
_journal_name_full     'Acta Crystallographica, Section E'
_journal_year     2011
_journal_volume     67
_journal_issue      8
_journal_page_first     o2200
_journal_page_last     o2200
_journal_paper_category     QO
_journal_coeditor_code     OM2448
_publ_contact_author_name     'Hualing Zhu'
_publ_contact_author_address
;
Department of Basic Science,
Tianjin Agricultural College
Tianjin Jinjing Road No 22,
Tianjin ,300384
People's Republic of China
;
_publ_contact_author_email     'zhuhualing2004@126.com'
_publ_contact_author_fax     ?
_publ_contact_author_phone     ?
_publ_section_title
;\
Methyl
2-{[(3-methyl-5-oxo-1-phenyl-4,5-dihydro-1<i>H</i>-pyrazol-4-ylidene)\
(thiophen-2-yl)methyl]amino}-3-phenylpropionate
;
loop_
    _publ_author_name
    _publ_author_footnote
    _publ_author_address
    'Zhu, Hualing' .
;
Department of Basic Science,
Tianjin Agricultural College
Tianjin Jinjing Road No. 22,
Tianjin 300384
People's Republic of China
;
    'Zhao, Xinxin' .
;
Department of Basic Science,
Tianjin Agricultural College
Tianjin Jinjing Road No. 22,
Tianjin 300384
People's Republic of China
;
    'Wang, Zhan' .
;
Department of Basic Science,
Tianjin Agricultural College
Tianjin Jinjing Road No. 22,
Tianjin 300384
People's Republic of China
;
    'Ren, Junjie' .
;
Department of Basic Science,
Tianjin Agricultural College
Tianjin Jinjing Road No. 22,
Tianjin 300384
People's Republic of China
;
    'Zhang, Miao' .
;
Department of Basic Science,
Tianjin Agricultural College
Tianjin Jinjing Road No. 22,
Tianjin 300384
People's Republic of China
;
