# Supplementary material for: Methyl 2-{[(3-methyl-5-oxo-1-phenyl-4,5-dihydro-1H-pyrazol-4-yl­idene)(thio­phen-2-yl)meth­yl]amino}-3-phenyl­propionate
Source: Acta Crystallogr Sect E Struct Rep Online. 2011 Jul 30;67(Pt 8):o2200. doi: 10.1107/S1600536811029904 (PMC3213630; doi:10.1107/S1600536811029904)
Supplement: Supplementary file 2 [file e-67-o2200-Isup2.hkl]

#
# h,k,l, Fc-squared, Fo-squared, sigma(Fo-squared) and status flag
#
data_I
_shelx_title ' shelx in P2(1)'
_shelx_refln_list_code          4
_shelx_F_calc_maximum      108.17
_exptl_crystal_F_000       468.00
_reflns_d_resolution_high  0.7604
 
loop_
 _symmetry_equiv_pos_as_xyz
 'x, y, z'
 '-x, y+1/2, -z'
 
_cell_length_a     6.6487
_cell_length_b    18.7119
_cell_length_c     9.3491
_cell_angle_alpha  90.000
_cell_angle_beta  104.903
_cell_angle_gamma  90.000
 
_shelx_F_squared_multiplier     1.000
 
loop_
 _refln_index_h
 _refln_index_k
 _refln_index_l
 _refln_F_squared_calc
 _refln_F_squared_meas
 _refln_F_squared_sigma
 _refln_observed_status
   1   0   0       16.84       18.70      0.80 o
   2   0   0     1745.76     1726.81     15.97 o
   3   0   0     1468.66     1502.80     30.92 o
   4   0   0      458.60      461.55      7.85 o
   5   0   0      145.96      136.86      5.55 o
   6   0   0       97.77       95.11      4.96 o
   7   0   0        0.06       -0.36      6.72 o
   8   0   0       10.26        8.88     12.26 o
   1   1   0     1173.82     1053.04     11.54 o
   2   1   0     2024.22     1949.30     17.51 o
   3   1   0      559.35      557.36      5.04 o
   4   1   0     1245.35     1315.26     17.13 o
   5   1   0      335.18      339.72      7.24 o
   6   1   0        0.64        0.84      0.93 o
   7   1   0      184.67      196.45      8.78 o
   8   1   0        7.80        6.24      5.17 o
   0   2   0     6009.23     5296.74     52.08 o
   1   2   0     1534.92     1438.12     17.47 o
   2   2   0        9.86        8.80      0.69 o
   3   2   0       64.55       66.02      1.48 o
   4   2   0      212.15      228.98      3.46 o
   5   2   0       68.56       63.27      2.14 o
   6   2   0      148.10      147.71      4.21 o
   7   2   0        9.08        7.16      5.22 o
   8   2   0       30.36       18.36     21.03 o
   1   3   0     8149.81     7608.03     64.38 o
   2   3   0      470.31      467.64      5.20 o
   3   3   0      248.21      259.72      3.85 o
   4   3   0       46.54       44.22      1.43 o
   5   3   0       89.85       83.79      2.15 o
   6   3   0       33.43       33.84      3.68 o
   7   3   0       34.34       29.65     12.88 o
   8   3   0       10.71       14.34     13.25 o
   0   4   0      787.55      788.56     15.10 o
   1   4   0     2242.07     2128.33     38.27 o
   2   4   0      383.52      376.14      4.90 o
   3   4   0      396.13      404.99      5.22 o
   4   4   0       54.72       58.09      1.63 o
   5   4   0      260.45      250.89      6.21 o
   6   4   0      514.37      536.72     23.73 o
   7   4   0       38.62       32.27     18.93 o
   8   4   0       31.44       25.93     16.54 o
   1   5   0     4876.78     4592.79     28.34 o
   2   5   0     3713.83     3602.98     39.45 o
   3   5   0      437.43      450.39      8.86 o
   4   5   0        5.33        6.31      1.32 o
   5   5   0      236.68      226.88      6.73 o
   6   5   0       20.67       22.86      6.62 o
   7   5   0        1.88        4.75      4.61 o
   0   6   0      394.83      423.63      7.55 o
   1   6   0      768.06      771.59      5.06 o
   2   6   0     1172.43     1204.56     12.55 o
   3   6   0        1.25        4.62      1.44 o
   4   6   0      229.63      221.80      4.93 o
   5   6   0       37.90       31.13      2.57 o
   6   6   0      138.25      146.31      6.28 o
   7   6   0       44.61       37.89      9.15 o
   1   7   0      440.81      439.99      4.58 o
   2   7   0     2305.55     2590.11     38.29 o
   3   7   0      155.65      145.86      3.64 o
   4   7   0      534.62      541.95      9.06 o
   5   7   0      215.94      210.89      6.97 o
   6   7   0       13.38        9.00      2.46 o
   7   7   0        6.08        3.00      2.28 o
   8   7   0       19.58       12.81      4.96 o
   0   8   0      332.82      330.72      5.67 o
   1   8   0      273.29      282.31      4.50 o
   2   8   0      691.89      725.43     15.90 o
   3   8   0      729.56      736.55     11.59 o
   4   8   0       45.92       47.93      3.72 o
   5   8   0       16.80       22.47      4.89 o
   6   8   0       58.21       45.42     13.49 o
   7   8   0       10.85        9.86      4.34 o
   1   9   0        9.23       11.24      1.93 o
   2   9   0      282.34      282.65      5.13 o
   3   9   0      238.35      251.07      7.61 o
   4   9   0      254.74      241.84      6.44 o
   5   9   0      505.20      489.08     11.83 o
   6   9   0       80.28       76.37      6.75 o
   7   9   0        1.06        3.55      2.20 o
   0  10   0      816.65      828.51     12.90 o
   1  10   0     1414.35     1570.35     18.03 o
   2  10   0       78.00       77.55      3.33 o
   3  10   0      124.56      122.33      4.88 o
   4  10   0      113.03      111.31      5.43 o
   5  10   0       60.70       65.90      5.60 o
   6  10   0       91.27       99.22      7.28 o
   7  10   0        5.73        9.18      3.97 o
   1  11   0      274.91      309.82      5.86 o
   2  11   0       67.52       69.90      3.02 o
   3  11   0      388.04      384.14      6.33 o
   4  11   0      497.55      493.17     13.22 o
   5  11   0       96.20      108.05      5.10 o
   6  11   0       40.31       35.46     10.19 o
   7  11   0        7.70        4.13      2.64 o
   0  12   0      384.82      385.04     10.03 o
   1  12   0      328.34      334.52      6.53 o
   2  12   0      106.99      107.38      3.95 o
   3  12   0      240.99      248.12      6.60 o
   4  12   0       52.73       45.57      4.77 o
   5  12   0      152.19      152.19      6.48 o
   6  12   0       44.89       34.10     12.16 o
   7  12   0        9.70        5.42      4.32 o
   1  13   0      179.68      182.09      5.38 o
   2  13   0      109.60       98.95      3.89 o
   3  13   0       42.37       43.79      3.21 o
   4  13   0       25.61       24.95      5.76 o
   5  13   0       12.88       13.80      3.53 o
   6  13   0       19.07       17.45      7.36 o
   7  13   0       10.76        7.46      3.58 o
   0  14   0      772.35      768.64     15.68 o
   1  14   0      105.46       99.80      4.80 o
   2  14   0      153.02      137.71      5.70 o
   3  14   0      197.14      184.81      7.03 o
   4  14   0      144.43      142.28      7.07 o
   5  14   0       38.08       30.58      8.95 o
   6  14   0       10.73       10.65      5.22 o
   1  15   0       49.98       56.60      9.55 o
   2  15   0      211.22      211.14      7.85 o
   3  15   0      193.38      194.42      7.09 o
   4  15   0        8.87        9.89      3.52 o
   5  15   0       76.37       71.98     16.00 o
   6  15   0        2.65        5.29      2.96 o
   0  16   0      135.82      132.81      7.36 o
   1  16   0      291.43      288.64      7.77 o
   2  16   0      143.32      144.21      7.31 o
   3  16   0        3.17        3.10      2.18 o
   4  16   0        0.54        1.61      1.83 o
   5  16   0       31.56       30.03     11.12 o
   6  16   0        7.48        5.89      3.63 o
   1  17   0       86.15       86.92      4.46 o
   2  17   0      211.53      212.07      7.71 o
   3  17   0      175.23      162.93      7.00 o
   4  17   0      112.20      106.18      7.34 o
   5  17   0        1.93        2.31      2.17 o
   6  17   0       11.83       10.57      5.28 o
   0  18   0      146.24      152.17      6.88 o
   1  18   0       38.52       41.60      8.29 o
   2  18   0       21.86       21.74      5.21 o
   3  18   0      138.17      141.03      7.74 o
   4  18   0      182.86      181.23      7.45 o
   5  18   0        4.78        3.50      4.26 o
   1  19   0       12.50       14.62      3.00 o
   2  19   0       29.30       31.33      7.05 o
   3  19   0        9.13       10.68      4.06 o
   4  19   0        5.40        2.59      2.58 o
   5  19   0       36.81       34.34     16.48 o
   0  20   0       36.70       36.19     10.50 o
   1  20   0       36.52       37.61      8.33 o
   2  20   0       18.26       17.06      4.02 o
   3  20   0        2.38        0.63      3.24 o
   4  20   0       29.33       22.80      7.92 o
   1  21   0       12.66       11.93      2.88 o
   2  21   0       12.72       10.69      2.76 o
   3  21   0       36.13       33.22     11.46 o
   4  21   0       24.41       21.22     10.82 o
   0  22   0       81.22       95.63      7.38 o
   1  22   0       22.16       23.20      6.59 o
   2  22   0       45.71       39.86     12.23 o
   3  22   0       54.12       44.31     13.10 o
   1  23   0       63.59       57.32     17.59 o
   2  23   0       20.15       11.27      5.23 o
   0  24   0       53.20       68.82      7.06 o
   1  24   0       15.34       10.96      4.33 o
  -8   0   1       15.61        6.71      5.52 o
  -7   0   1       31.89       22.96     13.14 o
  -6   0   1       23.80       19.72      6.65 o
  -5   0   1       80.09       78.03      4.62 o
  -4   0   1      176.21      172.27      3.60 o
  -3   0   1       42.30       37.92      1.98 o
  -2   0   1       11.39       12.41      2.42 o
  -1   0   1       51.07       51.60      1.31 o
   0   0   1        1.80        4.33      0.99 o
   1   0   1     3941.15     3352.77     65.39 o
   2   0   1      494.07      511.69      5.28 o
   3   0   1        0.11        0.41      0.67 o
   4   0   1       18.38       14.63      2.48 o
   5   0   1       53.35       50.87      2.23 o
   6   0   1       17.33       10.68      6.78 o
   7   0   1        0.03        1.09      3.52 o
   8   0   1       50.72       29.30     36.57 o
  -8   1   1        5.86        6.32      6.42 o
  -7   1   1       78.25       77.81      3.72 o
  -6   1   1       10.20        9.81      2.52 o
  -5   1   1        9.79        9.58      1.94 o
  -4   1   1       65.33       73.68      2.07 o
  -3   1   1      902.48      952.60      7.99 o
  -2   1   1      540.02      501.08      3.60 o
  -1   1   1     1073.57     1009.98     13.45 o
   0   1   1     1913.30     1727.69     25.37 o
   1   1   1     2373.34     2167.33     38.98 o
   2   1   1      388.24      365.55      4.20 o
   3   1   1      747.33      784.38      5.94 o
   4   1   1      161.92      162.29      2.72 o
   5   1   1      519.31      522.49     14.35 o
   6   1   1       12.97        8.10      3.22 o
   7   1   1       20.49       20.42     10.77 o
   8   1   1        4.02        5.46      4.14 o
  -8   2   1       43.20       27.69     25.86 o
  -7   2   1       12.11        8.55      3.26 o
  -6   2   1       90.28       87.32      3.40 o
  -5   2   1        7.68        8.87      1.82 o
  -4   2   1      310.67      305.21      4.28 o
  -3   2   1      112.11      110.68      1.94 o
  -2   2   1      752.13      743.03      8.40 o
  -1   2   1     1058.94      973.88      8.20 o
   0   2   1      525.86      492.61      5.30 o
   1   2   1     2213.54     2068.77     28.17 o
   2   2   1      190.97      184.01      1.89 o
   3   2   1      302.49      279.71      3.64 o
   4   2   1       76.01       80.04      1.90 o
   5   2   1        6.47        6.29      1.24 o
   6   2   1      115.03      112.60      3.84 o
   7   2   1       40.16       35.19     16.40 o
   8   2   1        6.20        5.99     10.68 o
  -8   3   1        3.80        6.09      9.60 o
  -7   3   1       59.78       63.85      5.01 o
  -6   3   1      129.49      135.59      5.38 o
  -5   3   1       29.18       30.41      3.09 o
  -4   3   1      460.95      449.66     12.01 o
  -3   3   1       39.96       40.09      1.67 o
  -2   3   1     1081.39     1036.89      9.83 o
  -1   3   1     9466.33     8685.07     81.89 o
   0   3   1       97.53       95.32      1.47 o
   1   3   1      958.64      961.34      9.13 o
   2   3   1      311.14      305.02      2.96 o
   3   3   1      321.62      350.84      3.87 o
   4   3   1       12.56       13.49      1.85 o
   5   3   1      147.07      137.90      4.06 o
   6   3   1       35.92       35.01      2.63 o
   7   3   1       20.02       19.30      9.00 o
   8   3   1        0.90        4.61      6.18 o
  -8   4   1       25.11       20.74     19.15 o
  -7   4   1       14.25       11.36      4.63 o
  -6   4   1      124.87      130.20      4.84 o
  -5   4   1      219.88      227.25      6.33 o
  -4   4   1      148.20      152.65      2.88 o
  -3   4   1      180.95      208.56      3.24 o
  -2   4   1      103.95       97.71      1.39 o
  -1   4   1     1583.21     1552.80     20.12 o
   0   4   1     3139.83     2856.89     37.53 o
   1   4   1     1003.04     1003.41     21.50 o
   2   4   1      162.99      162.99      2.26 o
   3   4   1     1108.40     1140.42      8.93 o
   4   4   1      104.56      108.10      1.61 o
   5   4   1      292.97      268.88      5.13 o
   6   4   1       25.18       23.88      4.26 o
   7   4   1      129.96      138.46     17.50 o
   8   4   1       20.78       25.67     12.86 o
  -8   5   1       23.07       19.17     17.86 o
  -7   5   1       42.69       34.21     12.23 o
  -6   5   1      192.28      196.47      6.30 o
  -5   5   1      176.68      178.40      6.53 o
  -4   5   1       41.19       45.71      3.21 o
  -3   5   1       54.85       53.17      2.47 o
  -2   5   1      932.49      959.24      9.34 o
  -1   5   1     1736.73     1681.94     31.06 o
   0   5   1      278.11      254.10      2.32 o
   1   5   1      456.54      443.71      7.85 o
   2   5   1       45.69       45.70      1.44 o
   3   5   1      289.70      268.90      4.27 o
   4   5   1       35.10       35.33      1.88 o
   5   5   1        2.40        2.01      0.52 o
   6   5   1        1.64        1.91      1.30 o
   7   5   1       74.29       66.58     22.01 o
   8   5   1        6.97       -1.01      6.08 o
  -8   6   1        9.29        7.10      7.69 o
  -7   6   1       17.53       17.54      6.16 o
  -6   6   1       13.78       14.69      3.60 o
  -5   6   1      193.09      198.73      6.70 o
  -4   6   1       83.19       84.77      3.02 o
  -3   6   1      286.33      305.97      5.84 o
  -2   6   1     1865.42     1931.23     18.86 o
  -1   6   1     1176.19     1225.13      9.65 o
   0   6   1      195.48      191.33      4.07 o
   1   6   1      128.48      122.58      2.76 o
   2   6   1      130.23      116.68      2.42 o
   3   6   1      174.51      183.34      3.03 o
   4   6   1      428.67      420.65      5.51 o
   5   6   1      153.31      152.80      5.06 o
   6   6   1        9.25        9.41      2.75 o
   7   6   1       29.45       34.17     14.29 o
  -8   7   1        8.15        4.15      6.11 o
  -7   7   1       44.12       41.86     16.81 o
  -6   7   1      185.97      183.58      5.62 o
  -5   7   1      121.27      123.42      5.64 o
  -4   7   1        6.22        6.54      1.88 o
  -3   7   1      165.43      167.19      3.99 o
  -2   7   1      410.98      439.50      5.04 o
  -1   7   1     1563.20     1644.70     14.31 o
   0   7   1      275.93      291.52      3.66 o
   1   7   1       25.22       23.09      2.36 o
   2   7   1      412.77      413.96      4.54 o
   3   7   1      181.83      175.12      3.58 o
   4   7   1      421.77      406.94      6.86 o
   5   7   1      129.60      125.24      4.42 o
   6   7   1       14.19       12.83      4.71 o
   7   7   1       24.94       23.20     10.89 o
  -8   8   1       18.70        9.20     10.72 o
  -7   8   1       22.65       23.48      8.79 o
  -6   8   1       82.41       76.62      5.72 o
  -5   8   1      423.56      401.07     11.82 o
  -4   8   1       92.01       96.53      6.88 o
  -3   8   1      194.24      188.71      5.50 o
  -2   8   1     1154.08     1176.51     38.57 o
  -1   8   1      164.21      172.44      2.96 o
   0   8   1      864.16      874.94      8.44 o
   1   8   1      874.41      902.60     12.50 o
   2   8   1       66.49       77.36      2.51 o
   3   8   1      176.15      184.56      3.57 o
   4   8   1      326.93      322.86      7.58 o
   5   8   1       98.46      102.51      3.66 o
   6   8   1       29.86       26.11      9.15 o
   7   8   1       13.32       13.91      6.53 o
  -8   9   1       46.82       60.38      7.45 o
  -7   9   1        1.69        2.81      1.70 o
  -6   9   1       47.01       41.23      9.23 o
  -5   9   1      537.74      549.00     17.20 o
  -4   9   1      153.99      154.47      5.27 o
  -3   9   1      294.39      315.11      7.97 o
  -2   9   1      842.85      837.44      9.01 o
  -1   9   1      585.29      619.83     13.57 o
   0   9   1       53.06       50.51      2.69 o
   1   9   1      161.45      171.17      4.59 o
   2   9   1      432.48      436.65      7.31 o
   3   9   1      136.98      140.78      3.74 o
   4   9   1      147.93      149.15      4.49 o
   5   9   1       67.77       74.16      4.26 o
   6   9   1       33.34       32.58      7.09 o
   7   9   1        5.01        9.90      6.23 o
  -7  10   1       27.76       21.59      7.72 o
  -6  10   1        9.92       12.27      4.72 o
  -5  10   1      199.82      191.52      7.55 o
  -4  10   1      334.01      322.70      9.37 o
  -3  10   1       65.14       69.15      6.43 o
  -2  10   1      381.90      388.62      6.42 o
  -1  10   1      313.25      327.67      4.67 o
   0  10   1      163.66      165.37      4.95 o
   1  10   1      921.75      956.08     11.74 o
   2  10   1      430.86      464.42      7.46 o
   3  10   1       31.14       34.21      2.00 o
   4  10   1      189.47      186.18      5.65 o
   5  10   1       42.12       41.85     13.98 o
   6  10   1       14.69       14.95      6.12 o
   7  10   1       26.79       25.96     13.37 o
  -7  11   1       26.60       19.34      7.06 o
  -6  11   1        8.28        7.78      2.83 o
  -5  11   1      104.07       95.44      6.69 o
  -4  11   1      422.06      423.59     12.05 o
  -3  11   1      146.12      146.39      3.67 o
  -2  11   1      268.70      272.99      5.20 o
  -1  11   1      366.64      392.40      6.53 o
   0  11   1      605.80      623.80     10.27 o
   1  11   1        2.83        4.04      1.33 o
   2  11   1       59.34       64.11      5.23 o
   3  11   1       39.17       38.38      1.94 o
   4  11   1       30.55       27.75      6.26 o
   5  11   1        1.34        2.73      2.09 o
   6  11   1       59.44       59.82      6.70 o
   7  11   1       22.67       22.13     13.27 o
  -7  12   1        4.99        3.56      2.52 o
  -6  12   1       12.34       14.03      4.71 o
  -5  12   1       47.02       48.72      9.03 o
  -4  12   1       96.32       90.22      5.76 o
  -3  12   1       46.63       42.30      4.05 o
  -2  12   1       28.60       37.23      4.68 o
  -1  12   1       55.17       49.93      3.50 o
   0  12   1       91.27       86.65      3.38 o
   1  12   1      426.57      429.30     11.77 o
   2  12   1       71.74       62.37      3.12 o
   3  12   1      216.06      212.81      4.98 o
   4  12   1      399.35      384.76     10.74 o
   5  12   1      130.14      135.84     11.04 o
   6  12   1       58.12       70.24      8.52 o
   7  12   1       36.70       21.50     21.32 o
  -7  13   1       19.20       13.64      8.28 o
  -6  13   1        1.35        3.23      2.70 o
  -5  13   1        0.86        1.37      1.47 o
  -4  13   1      172.97      154.62      7.11 o
  -3  13   1      164.13      156.76      5.26 o
  -2  13   1       18.10       18.59      3.48 o
  -1  13   1       61.16       66.62      3.17 o
   0  13   1      739.00      778.32     12.31 o
   1  13   1       82.79       81.18      4.34 o
   2  13   1      413.70      409.61     10.27 o
   3  13   1        8.26        6.15      1.26 o
   4  13   1       31.08       30.34      6.91 o
   5  13   1      136.92      143.29      8.20 o
   6  13   1        5.61        2.00      4.20 o
  -7  14   1        5.86        7.40      3.64 o
  -6  14   1       32.32       29.12     14.96 o
  -5  14   1       83.18       76.71      5.53 o
  -4  14   1      309.89      309.15      9.64 o
  -3  14   1      266.28      255.50      8.58 o
  -2  14   1        8.18        8.54      1.79 o
  -1  14   1      132.45      127.04      4.59 o
   0  14   1      948.21      929.65     12.83 o
   1  14   1        9.18        6.69      1.89 o
   2  14   1       96.20       91.76      5.88 o
   3  14   1      170.60      164.86      5.14 o
   4  14   1       13.46       15.29      4.56 o
   5  14   1        0.22        0.03      3.16 o
   6  14   1       14.49       11.82      6.65 o
  -6  15   1       11.87        6.65      2.75 o
  -5  15   1       32.97       26.71      6.92 o
  -4  15   1        9.36        9.06      3.25 o
  -3  15   1      106.70       89.21      7.46 o
  -2  15   1      103.87      101.60      4.33 o
  -1  15   1       71.66       74.59      4.68 o
   0  15   1      273.98      273.07      6.81 o
   1  15   1       62.44       63.11      6.07 o
   2  15   1      116.21      107.39      5.48 o
   3  15   1      192.34      188.16      6.98 o
   4  15   1       74.43       72.31      5.73 o
   5  15   1       18.84       23.50      9.29 o
   6  15   1       21.83       21.01     10.23 o
  -6  16   1       47.82       53.95      7.85 o
  -5  16   1        0.96        1.45      2.63 o
  -4  16   1       81.37       72.49      7.08 o
  -3  16   1      124.31      111.45      7.65 o
  -2  16   1       61.34       61.63      4.28 o
  -1  16   1      572.49      574.02     12.09 o
   0  16   1       64.08       66.69      6.25 o
   1  16   1       66.65       67.09      7.60 o
   2  16   1        9.40       13.21      4.18 o
   3  16   1      179.47      193.93      6.53 o
   4  16   1        5.33        6.22      2.65 o
   5  16   1        4.63        6.71      4.06 o
   6  16   1        3.23        1.15      2.98 o
  -6  17   1        8.97        8.36      5.49 o
  -5  17   1       14.17        7.72      2.92 o
  -4  17   1       30.89       29.41      6.62 o
  -3  17   1       72.41       68.73      7.88 o
  -2  17   1       69.07       72.65      4.29 o
  -1  17   1      104.29      105.63      4.50 o
   0  17   1       20.05       17.49      3.04 o
   1  17   1      107.03      106.13      5.14 o
   2  17   1        6.58        6.93      3.38 o
   3  17   1        6.20        8.27      2.84 o
   4  17   1       72.84       67.42      6.66 o
   5  17   1       40.31       37.67     14.40 o
  -5  18   1       45.92       29.55     15.08 o
  -4  18   1        5.92        4.65      2.35 o
  -3  18   1       44.02       42.61     10.67 o
  -2  18   1       48.35       50.42      4.43 o
  -1  18   1       17.60       19.35      3.84 o
   0  18   1      275.15      265.19      6.11 o
   1  18   1       85.48       88.58     15.43 o
   2  18   1       27.63       29.30      6.40 o
   3  18   1       85.81       86.79      7.14 o
   4  18   1       81.26       79.13     10.83 o
   5  18   1       11.77        9.26      6.52 o
  -5  19   1       22.76       15.10      9.74 o
  -4  19   1       19.97       16.00      5.27 o
  -3  19   1       65.33       72.77      8.31 o
  -2  19   1       55.37       58.76      5.67 o
  -1  19   1      101.51       98.97      5.33 o
   0  19   1        9.81       10.35      2.48 o
   1  19   1       38.05       36.85      7.67 o
   2  19   1        2.01        2.95      2.89 o
   3  19   1       18.67       16.57      5.44 o
   4  19   1       62.40       69.25      7.28 o
   5  19   1       15.54        6.58      7.12 o
  -5  20   1       29.43       18.03      8.40 o
  -4  20   1        4.00        5.83      2.37 o
  -3  20   1       22.55       18.97      5.08 o
  -2  20   1       13.71       13.11      3.11 o
  -1  20   1        9.15        8.63      2.16 o
   0  20   1      109.24      111.88      5.25 o
   1  20   1      132.57      132.62      5.90 o
   2  20   1       18.80       23.03      4.90 o
   3  20   1       48.55       48.74     16.03 o
   4  20   1       11.57        8.69      4.51 o
  -4  21   1       21.77       17.73      7.52 o
  -3  21   1       28.40       23.87      7.72 o
  -2  21   1       49.81       41.51     11.64 o
  -1  21   1       32.43       29.88      8.70 o
   0  21   1       62.45       72.33      8.44 o
   1  21   1       83.09       95.24      7.84 o
   2  21   1        7.43       12.94      3.83 o
   3  21   1        3.20        4.18      2.62 o
   4  21   1       16.88       16.40      9.92 o
  -3  22   1       13.97       11.70      3.84 o
  -2  22   1       18.88       17.14      5.81 o
  -1  22   1        8.00        6.46      2.20 o
   0  22   1       54.04       51.78     12.79 o
   1  22   1       52.39       59.54     12.69 o
   2  22   1       14.56       12.65      4.05 o
   3  22   1       62.95       51.85     13.38 o
  -3  23   1       31.65       24.07      8.06 o
  -2  23   1       30.57       22.33      9.53 o
  -1  23   1       24.44       24.80      8.39 o
   0  23   1       71.75       65.69      8.28 o
   1  23   1       91.26       96.28      8.98 o
   2  23   1       94.79       95.51      7.60 o
  -1  24   1       29.85       29.10      8.57 o
   0  24   1        7.21        6.63      2.37 o
   1  24   1       59.16       69.47      7.52 o
  -7   0   2       68.85       72.55      5.34 o
  -6   0   2       19.14       21.35      6.47 o
  -5   0   2        3.21        4.02      1.41 o
  -4   0   2     1166.51     1237.74     19.73 o
  -3   0   2     1239.76     1246.66     15.10 o
  -2   0   2      125.56      126.36      2.60 o
  -1   0   2      311.57      307.98      4.28 o
   0   0   2     1431.00     1411.49     14.63 o
   1   0   2     1964.45     1856.68     34.29 o
   2   0   2     2309.65     2121.67     82.36 o
   3   0   2        1.13        4.50      1.02 o
   4   0   2       15.55       15.68      2.02 o
   5   0   2      294.34      303.90     10.10 o
   6   0   2      591.49      577.72     18.02 o
   7   0   2       59.28       32.09     24.67 o
  -8   1   2       25.22       16.48     27.06 o
  -7   1   2       13.64        9.78      3.55 o
  -6   1   2       53.82       53.92      5.85 o
  -5   1   2       12.06       14.83      2.96 o
  -4   1   2      609.61      636.11     11.55 o
  -3   1   2       37.29       33.16      1.23 o
  -2   1   2      786.18      752.79      6.84 o
  -1   1   2     2809.03     2625.04     23.22 o
   0   1   2     7092.08     6313.44     62.98 o
   1   1   2     5917.77     5436.58     35.25 o
   2   1   2      704.94      712.37     17.03 o
   3   1   2      404.08      403.63      7.74 o
   4   1   2       50.91       43.81      2.89 o
   5   1   2       27.89       28.30      2.45 o
   6   1   2       11.12        8.87      2.41 o
   7   1   2       12.22       10.60      3.89 o
  -8   2   2       23.52       12.69     17.29 o
  -7   2   2      215.99      223.32      6.94 o
  -6   2   2        7.46        9.90      2.94 o
  -5   2   2       42.18       43.15      4.02 o
  -4   2   2      170.89      167.81      5.04 o
  -3   2   2      758.00      750.18      7.34 o
  -2   2   2      476.58      468.07      5.01 o
  -1   2   2    11701.52    10400.04     79.94 o
   0   2   2      332.83      319.09      2.75 o
   1   2   2      514.09      496.38      4.39 o
   2   2   2      188.73      176.87      2.62 o
   3   2   2      100.24      105.65      2.67 o
   4   2   2       31.11       31.75      3.56 o
   5   2   2       41.30       40.34      3.17 o
   6   2   2       63.87       56.37      7.64 o
   7   2   2       11.94        7.81      3.24 o
  -8   3   2        2.10        2.10      4.44 o
  -7   3   2       58.41       60.14      5.76 o
  -6   3   2      216.97      233.71      8.30 o
  -5   3   2      280.97      290.76      6.10 o
  -4   3   2      219.43      211.71      3.86 o
  -3   3   2      525.89      527.14      6.36 o
  -2   3   2      575.30      536.91      6.28 o
  -1   3   2      124.58      128.92      2.01 o
   0   3   2      912.42      874.41      7.48 o
   1   3   2      384.13      365.47      4.70 o
   2   3   2      406.89      431.76      7.84 o
   3   3   2       75.02       84.46      2.30 o
   4   3   2      181.44      190.55      3.60 o
   5   3   2       26.48       24.90      5.29 o
   6   3   2      116.82      116.49     11.02 o
   7   3   2       49.96       43.92     21.71 o
  -8   4   2       13.81       11.01      9.77 o
  -7   4   2        8.92       10.58      3.61 o
  -6   4   2       48.76       52.18     11.01 o
  -5   4   2      190.48      195.65      4.71 o
  -4   4   2      133.39      141.47      3.04 o
  -3   4   2      408.15      411.24      4.52 o
  -2   4   2     1138.91     1160.01     10.24 o
  -1   4   2     2764.21     2609.52     37.04 o
   0   4   2      458.91      432.83      4.31 o
   1   4   2      490.62      492.37      5.33 o
   2   4   2      228.90      226.08      3.11 o
   3   4   2      245.63      249.88      4.21 o
   4   4   2      144.78      149.40      4.27 o
   5   4   2      162.28      157.67      5.26 o
   6   4   2       27.10       28.59     10.83 o
   7   4   2        7.53        4.99      4.39 o
  -8   5   2       42.25       37.96     32.27 o
  -7   5   2       17.96       17.16      4.40 o
  -6   5   2      279.56      285.12      8.74 o
  -5   5   2      716.89      758.56     11.65 o
  -4   5   2      166.03      164.90      2.83 o
  -3   5   2      234.77      254.07      4.83 o
  -2   5   2      468.52      475.84      5.01 o
  -1   5   2     1862.95     1934.70     13.98 o
   0   5   2      413.00      380.69      6.19 o
   1   5   2      110.80      110.62      1.88 o
   2   5   2      422.97      454.19      4.84 o
   3   5   2      204.78      213.79      4.60 o
   4   5   2      146.28      142.90      3.46 o
   5   5   2       36.79       36.76      3.34 o
   6   5   2        5.10        4.77      2.72 o
   7   5   2       58.28       47.05     18.50 o
  -8   6   2        9.16        9.62      5.34 o
  -7   6   2       44.91       48.87      5.68 o
  -6   6   2       49.92       58.13      6.98 o
  -5   6   2       88.36       85.94      4.98 o
  -4   6   2       94.30       88.29      4.89 o
  -3   6   2      701.26      732.84      8.35 o
  -2   6   2     1310.89     1404.78     13.28 o
  -1   6   2      891.54      913.91      9.03 o
   0   6   2      344.95      334.20      4.18 o
   1   6   2     1049.46     1056.22     17.80 o
   2   6   2      287.28      304.35      3.78 o
   3   6   2      174.78      164.45      2.81 o
   4   6   2      397.19      392.37      9.87 o
   5   6   2       13.80       11.92      3.03 o
   6   6   2       64.74       64.78      5.21 o
   7   6   2       10.80        7.42      4.49 o
  -8   7   2       30.83       21.98     13.19 o
  -7   7   2       11.01       11.67      4.14 o
  -6   7   2       85.49       81.10      8.20 o
  -5   7   2      164.09      166.82      6.34 o
  -4   7   2      142.30      131.01      5.47 o
  -3   7   2      106.50       96.87      2.50 o
  -2   7   2     1918.48     2122.34     24.79 o
  -1   7   2     1306.18     1331.81     15.18 o
   0   7   2      487.79      449.04      5.14 o
   1   7   2      663.50      728.24      7.81 o
   2   7   2      484.64      526.28      6.05 o
   3   7   2       59.23       53.57      2.54 o
   4   7   2      632.08      626.94     15.52 o
   5   7   2       59.18       65.47      5.61 o
   6   7   2        0.36        0.89      1.50 o
   7   7   2       16.95       20.18      8.44 o
  -8   8   2       26.50       19.01     14.62 o
  -7   8   2        9.14        6.99      3.86 o
  -6   8   2       19.64       19.42      4.29 o
  -5   8   2       30.27       25.62      6.84 o
  -4   8   2       39.93       47.43      5.79 o
  -3   8   2       28.27       29.41      2.42 o
  -2   8   2       60.69       51.39      3.83 o
  -1   8   2      140.19      141.96      3.55 o
   0   8   2      587.44      629.67      6.71 o
   1   8   2      433.31      446.70      6.10 o
   2   8   2       37.70       32.95      1.74 o
   3   8   2       64.16       63.02      2.02 o
   4   8   2       52.57       53.22      4.38 o
   5   8   2      299.11      305.77      9.07 o
   6   8   2        5.21        4.83      1.82 o
   7   8   2       33.38       36.37     16.58 o
  -8   9   2       10.58        9.56      5.14 o
  -7   9   2       31.04       30.49     12.10 o
  -6   9   2       52.33       54.59     10.58 o
  -5   9   2       54.82       58.84      5.94 o
  -4   9   2        3.08        5.08      2.15 o
  -3   9   2       18.80       19.10      2.13 o
  -2   9   2      253.81      277.10      5.08 o
  -1   9   2        9.68       13.46      2.52 o
   0   9   2       55.73       57.47      3.63 o
   1   9   2     2010.85     2142.02     25.91 o
   2   9   2       97.91      101.17      2.44 o
   3   9   2       14.66       13.04      1.61 o
   4   9   2      125.06      123.75      2.53 o
   5   9   2       53.58       54.24     14.63 o
   6   9   2       18.03       13.09      6.03 o
   7   9   2       16.70       13.12      5.42 o
  -7  10   2       20.40       17.86      9.16 o
  -6  10   2        3.27        2.45      2.25 o
  -5  10   2       23.85       29.25      6.30 o
  -4  10   2      149.34      149.74      6.14 o
  -3  10   2      148.19      133.54      3.16 o
  -2  10   2      431.35      437.51      7.10 o
  -1  10   2       62.10       65.59      2.75 o
   0  10   2        9.63       11.79      2.78 o
   1  10   2       68.11       70.91      3.60 o
   2  10   2      415.21      438.33     12.94 o
   3  10   2      292.23      277.54      8.90 o
   4  10   2       44.98       43.48      5.29 o
   5  10   2      314.88      305.66     10.71 o
   6  10   2        7.35       11.57      3.41 o
   7  10   2       50.71       40.82     19.66 o
  -7  11   2       57.04       73.96      8.40 o
  -6  11   2       69.91       71.89      6.16 o
  -5  11   2       72.56       84.51      6.49 o
  -4  11   2       39.77       48.11      9.43 o
  -3  11   2      286.07      292.69      5.00 o
  -2  11   2      256.97      251.49      5.13 o
  -1  11   2      206.43      199.10      4.53 o
   0  11   2       71.07       72.77      3.97 o
   1  11   2      318.37      311.80      7.45 o
   2  11   2      235.76      232.97      7.74 o
   3  11   2      285.02      266.94      9.34 o
   4  11   2       38.13       36.13      7.22 o
   5  11   2        2.25        3.01      2.86 o
   6  11   2      163.65      196.73      8.19 o
   7  11   2        5.04        7.49      4.96 o
  -7  12   2        2.91        4.77      4.54 o
  -6  12   2       52.77       50.73     15.61 o
  -5  12   2       10.31        8.75      2.71 o
  -4  12   2      153.89      139.88      6.53 o
  -3  12   2      222.66      220.94      5.52 o
  -2  12   2       72.30       67.92      3.94 o
  -1  12   2       26.70       30.76      4.87 o
   0  12   2      191.34      206.80      5.97 o
   1  12   2       76.89       70.50      4.34 o
   2  12   2      147.07      142.58      4.43 o
   3  12   2      218.09      212.68      7.01 o
   4  12   2       16.42       12.17      2.81 o
   5  12   2        3.67        3.12      2.15 o
   6  12   2       20.10       19.87      9.41 o
  -7  13   2        6.90        7.64      3.71 o
  -6  13   2       63.99       63.08      6.71 o
  -5  13   2       46.10       43.15     10.61 o
  -4  13   2      104.39       97.14      8.80 o
  -3  13   2       50.16       41.82      2.46 o
  -2  13   2      277.00      274.78      5.71 o
  -1  13   2      174.77      167.97      4.59 o
   0  13   2      263.00      271.19      7.05 o
   1  13   2       39.18       41.11      4.93 o
   2  13   2      297.53      294.80      9.03 o
   3  13   2       49.35       49.18      2.89 o
   4  13   2      109.11      124.17      5.63 o
   5  13   2       14.74       14.36      7.76 o
   6  13   2       35.78       33.55     14.94 o
  -7  14   2        0.98        2.34      1.78 o
  -6  14   2       18.88       16.78      5.58 o
  -5  14   2       17.02       13.87      5.63 o
  -4  14   2      214.66      221.45      6.95 o
  -3  14   2       17.73       15.64      3.65 o
  -2  14   2      153.66      148.19      5.43 o
  -1  14   2      101.17      102.62      5.00 o
   0  14   2       45.93       50.40     10.07 o
   1  14   2       67.37       74.82      6.07 o
   2  14   2       90.72       96.11      6.11 o
   3  14   2       79.85       82.78      3.93 o
   4  14   2        0.51        2.35      1.44 o
   5  14   2       70.12       87.68      7.67 o
   6  14   2       37.55       30.11     16.49 o
  -6  15   2       18.74       22.11      9.31 o
  -5  15   2        1.29        3.23      1.46 o
  -4  15   2       33.87       34.16      8.40 o
  -3  15   2      123.96      119.34      5.10 o
  -2  15   2      262.64      267.32      7.38 o
  -1  15   2      414.43      413.17     10.28 o
   0  15   2      164.06      165.09      6.45 o
   1  15   2      226.37      227.15      7.70 o
   2  15   2      290.59      292.40     10.01 o
   3  15   2        5.30        3.17      1.30 o
   4  15   2       13.12       12.91      4.00 o
   5  15   2       29.10       27.64     11.18 o
   6  15   2        8.63        7.34      4.36 o
  -6  16   2       45.70       40.40     18.06 o
  -5  16   2       54.02       42.01     13.77 o
  -4  16   2        2.52        3.65      1.98 o
  -3  16   2       71.27       61.75      4.56 o
  -2  16   2      120.40      124.82      4.50 o
  -1  16   2       82.01       78.50      4.25 o
   0  16   2      119.43      114.72      5.18 o
   1  16   2      115.23      126.85      6.45 o
   2  16   2      165.98      161.81      6.16 o
   3  16   2      272.80      280.20      7.67 o
   4  16   2       21.91       26.10      9.15 o
   5  16   2        4.76        9.30      3.50 o
  -6  17   2       15.92       13.13      5.76 o
  -5  17   2       61.10       55.57     14.81 o
  -4  17   2        0.03       -1.63      3.30 o
  -3  17   2        6.78        4.70      2.02 o
  -2  17   2      134.36      135.95      5.00 o
  -1  17   2      146.85      142.78      6.16 o
   0  17   2      233.91      250.08      7.91 o
   1  17   2        6.23        4.37      2.45 o
   2  17   2       54.16       56.62     11.32 o
   3  17   2        7.00        7.98      2.62 o
   4  17   2        3.04        2.84      3.61 o
   5  17   2       50.07       48.22     20.90 o
  -5  18   2        3.95        6.76      3.10 o
  -4  18   2       93.09       88.24      9.83 o
  -3  18   2       56.90       58.67      6.77 o
  -2  18   2       18.85       19.42      4.15 o
  -1  18   2       98.00       93.54      4.66 o
   0  18   2       58.09       57.07     10.28 o
   1  18   2        3.33        4.06      2.29 o
   2  18   2      147.83      155.83      6.41 o
   3  18   2       18.57       12.45      5.08 o
   4  18   2        4.06        4.67      6.04 o
   5  18   2       18.07       16.94      6.37 o
  -5  19   2       20.04       11.61      4.42 o
  -4  19   2       19.00       17.98      4.47 o
  -3  19   2       43.50       41.98      7.45 o
  -2  19   2       39.61       40.28      8.97 o
  -1  19   2       28.68       22.20      4.80 o
   0  19   2       39.83       46.19      8.01 o
   1  19   2       79.71       78.49      9.00 o
   2  19   2       40.59       35.05      7.99 o
   3  19   2        4.88        5.17      2.00 o
   4  19   2       29.55       21.26     10.67 o
  -5  20   2        9.77       11.14      4.97 o
  -4  20   2       41.89       33.52     11.61 o
  -3  20   2      105.47      111.88      5.69 o
  -2  20   2        7.12        7.78      1.95 o
  -1  20   2       20.62       16.76      4.74 o
   0  20   2        2.69        4.86      2.10 o
   1  20   2       60.63       66.71      6.64 o
   2  20   2       94.85       98.31      5.58 o
   3  20   2        2.10        3.59      2.19 o
   4  20   2        5.44       11.72      4.14 o
  -4  21   2       17.98       18.52      6.37 o
  -3  21   2       36.70       30.18     10.43 o
  -2  21   2       52.62       51.12      7.61 o
  -1  21   2        6.71        5.53      2.21 o
   0  21   2       33.90       34.93      8.39 o
   1  21   2      213.11      233.91      7.22 o
   2  21   2       15.17       10.57      5.32 o
   3  21   2        8.42       10.66      4.00 o
  -3  22   2       74.33       90.27      6.19 o
  -2  22   2        3.75        6.14      4.27 o
  -1  22   2       50.52       45.66     12.79 o
   0  22   2      125.72      125.35      7.35 o
   1  22   2       32.33       26.88      7.38 o
   2  22   2      121.87      129.17      6.00 o
   3  22   2       28.26       25.58     14.21 o
  -3  23   2        6.53        9.11      4.96 o
  -2  23   2       22.83       18.03      9.97 o
  -1  23   2        7.88        7.01      3.54 o
   0  23   2       15.06       16.76      3.56 o
   1  23   2        6.42       10.99      3.18 o
   2  23   2       28.21       25.59      8.51 o
  -1  24   2       33.55       31.35     15.75 o
   0  24   2       85.28       90.83      6.61 o
  -8   0   3       10.44        6.95      6.93 o
  -7   0   3      205.59      220.44     12.32 o
  -6   0   3       37.81       45.96     14.96 o
  -5   0   3       73.26       72.41      6.24 o
  -4   0   3       77.66       79.20      2.76 o
  -3   0   3        6.92        6.07      1.50 o
  -2   0   3     1576.02     1610.61     30.31 o
  -1   0   3        0.35        1.49      0.62 o
   0   0   3      482.10      479.69      4.09 o
   1   0   3     1709.23     1767.70     28.42 o
   2   0   3     1118.20     1150.23     29.01 o
   3   0   3      585.44      626.87     12.49 o
   4   0   3       76.75       70.76      7.19 o
   5   0   3      110.27      111.33      7.11 o
   6   0   3      418.66      464.08     14.08 o
   7   0   3        0.70        1.72      5.65 o
  -8   1   3       34.71       22.75     18.32 o
  -7   1   3       11.85       12.14      2.86 o
  -6   1   3       53.34       53.60     10.58 o
  -5   1   3        4.61        4.37      1.52 o
  -4   1   3      111.36      107.78      2.79 o
  -3   1   3      225.11      228.83      5.38 o
  -2   1   3      196.60      199.97      2.83 o
  -1   1   3     4974.32     4694.32     31.70 o
   0   1   3     2468.72     2484.18     38.47 o
   1   1   3     1001.85      979.08      9.96 o
   2   1   3     2427.06     2544.36     48.50 o
   3   1   3       81.85       73.70      2.14 o
   4   1   3      159.45      147.26      5.19 o
   5   1   3      149.57      141.99      6.50 o
   6   1   3        3.24        5.48      3.22 o
   7   1   3        1.86        4.38      4.46 o
  -8   2   3        3.04        2.56      2.28 o
  -7   2   3       68.16       71.41      7.25 o
  -6   2   3      180.09      185.38      7.20 o
  -5   2   3      136.32      130.51      5.79 o
  -4   2   3      181.72      184.18      3.53 o
  -3   2   3     1862.97     1928.15     18.38 o
  -2   2   3     2622.87     2541.60     34.32 o
  -1   2   3     1718.88     1620.93     13.76 o
   0   2   3      823.93      787.95      6.94 o
   1   2   3      491.70      474.54      5.82 o
   2   2   3      637.78      672.57      6.77 o
   3   2   3      442.47      437.35     16.71 o
   4   2   3       66.20       66.32      2.37 o
   5   2   3        4.63        3.03      1.34 o
   6   2   3       85.55       78.81      4.83 o
   7   2   3       15.30       17.31     11.14 o
  -8   3   3       42.27       25.06     24.12 o
  -7   3   3       15.55       15.87      4.47 o
  -6   3   3      112.92      119.87      6.40 o
  -5   3   3      546.30      544.49     16.79 o
  -4   3   3      210.76      223.16      3.86 o
  -3   3   3       77.91       71.01      2.62 o
  -2   3   3      241.95      223.88      7.59 o
  -1   3   3     1927.09     1894.18     20.92 o
   0   3   3      523.88      476.34      6.86 o
   1   3   3      219.10      214.95      2.56 o
   2   3   3      277.57      281.20      4.59 o
   3   3   3       67.73       64.22      2.83 o
   4   3   3       27.34       26.03      2.48 o
   5   3   3      787.79      806.87     12.91 o
   6   3   3        5.67        5.78      3.84 o
   7   3   3       69.94       48.15     21.93 o
  -8   4   3        0.72        2.80      6.23 o
  -7   4   3       75.54       75.94      7.50 o
  -6   4   3      152.78      155.12      5.89 o
  -5   4   3        6.24        6.21      1.38 o
  -4   4   3      148.86      146.21      3.31 o
  -3   4   3      248.57      278.50      4.51 o
  -2   4   3      512.58      548.00      6.40 o
  -1   4   3      229.32      228.04      3.20 o
   0   4   3      633.76      592.14      5.97 o
   1   4   3     1068.14     1110.21     11.83 o
   2   4   3      234.66      241.96      4.77 o
   3   4   3      289.13      296.55      9.11 o
   4   4   3       11.91       10.99      2.31 o
   5   4   3       85.23       98.00      4.55 o
   6   4   3      101.66      103.23     12.60 o
   7   4   3       41.58       34.58     14.08 o
  -8   5   3       27.04       13.99     12.39 o
  -7   5   3       29.41       29.42      9.06 o
  -6   5   3      111.36      115.25      6.08 o
  -5   5   3       22.96       24.26      2.41 o
  -4   5   3      134.85      124.15      2.68 o
  -3   5   3      402.22      402.87      5.63 o
  -2   5   3      227.41      238.69      4.63 o
  -1   5   3        0.02        1.11      0.76 o
   0   5   3       35.03       46.58      1.71 o
   1   5   3     1219.37     1320.16     19.52 o
   2   5   3      360.76      395.83      4.73 o
   3   5   3       38.22       52.76      5.57 o
   4   5   3      655.54      667.29     21.92 o
   5   5   3       63.79       57.48      3.73 o
   6   5   3       19.15       18.22      9.46 o
   7   5   3        7.20        3.42      4.53 o
  -8   6   3       17.81       17.21      8.87 o
  -7   6   3       60.47       68.39      7.64 o
  -6   6   3      138.74      139.71      7.22 o
  -5   6   3       21.72       20.44      1.35 o
  -4   6   3      141.76      141.54      3.16 o
  -3   6   3      353.03      370.44      6.41 o
  -2   6   3      132.92      143.72      3.48 o
  -1   6   3      165.35      154.67      3.77 o
   0   6   3       39.24       35.52      1.89 o
   1   6   3      912.31      910.57     19.18 o
   2   6   3      305.89      276.34     13.40 o
   3   6   3      151.41      162.74      5.28 o
   4   6   3      459.79      443.05     11.95 o
   5   6   3       64.34       67.81      4.43 o
   6   6   3        0.97        4.06      3.67 o
   7   6   3        6.77        7.27      5.35 o
  -8   7   3        1.15        1.10      5.07 o
  -7   7   3       27.34       26.82      8.80 o
  -6   7   3      238.83      251.39      8.43 o
  -5   7   3      509.54      512.99     15.57 o
  -4   7   3      207.77      202.40      6.14 o
  -3   7   3      843.96      832.99     16.02 o
  -2   7   3      290.45      284.54      4.91 o
  -1   7   3      190.56      195.29      5.04 o
   0   7   3      225.89      235.51      5.85 o
   1   7   3      306.09      289.77      4.68 o
   2   7   3       98.45       99.74      2.47 o
   3   7   3      456.79      491.80      9.23 o
   4   7   3      294.43      313.67      9.10 o
   5   7   3        5.78        5.19      2.09 o
   6   7   3       32.64       29.95     14.11 o
   7   7   3       40.80       29.53     21.84 o
  -8   8   3       34.84       23.90     24.70 o
  -7   8   3       66.36       53.75     18.77 o
  -6   8   3      124.59      117.85      8.43 o
  -5   8   3       91.69       98.86     11.57 o
  -4   8   3       73.60       79.06      4.00 o
  -3   8   3     2173.00     2297.35     34.48 o
  -2   8   3       27.66       34.92      2.36 o
  -1   8   3      117.51      121.25      4.53 o
   0   8   3      951.64      968.37     21.52 o
   1   8   3      766.93      773.82     11.97 o
   2   8   3      228.46      236.51      4.82 o
   3   8   3       97.65       98.26      1.95 o
   4   8   3       65.35       58.85      3.36 o
   5   8   3        1.32        3.16      3.39 o
   6   8   3        9.88        7.58      4.18 o
   7   8   3       37.56       23.32      7.36 o
  -8   9   3        2.84        4.08      2.96 o
  -7   9   3       72.50       77.76      8.19 o
  -6   9   3       44.96       47.78     10.20 o
  -5   9   3      431.98      447.10     13.34 o
  -4   9   3       86.08       91.76      5.00 o
  -3   9   3      427.59      444.76      9.00 o
  -2   9   3      406.11      408.36      8.17 o
  -1   9   3      486.25      481.30      9.42 o
   0   9   3       24.21       33.74      3.89 o
   1   9   3      141.71      156.49      4.44 o
   2   9   3      627.16      666.03     11.11 o
   3   9   3      347.22      346.31      6.98 o
   4   9   3      207.37      208.91      6.66 o
   5   9   3       43.29       38.40      6.47 o
   6   9   3       17.79        9.37      6.01 o
   7   9   3       16.82       14.81      8.04 o
  -7  10   3       54.18       44.21     15.09 o
  -6  10   3      135.89      129.97      7.38 o
  -5  10   3      160.88      162.24      8.34 o
  -4  10   3      293.36      298.88      8.42 o
  -3  10   3     1234.76     1318.47     11.98 o
  -2  10   3      206.90      196.86      4.51 o
  -1  10   3      252.07      251.33      6.29 o
   0  10   3      127.81      129.68      4.87 o
   1  10   3      112.11      110.98      4.20 o
   2  10   3       43.81       42.62      2.26 o
   3  10   3      475.90      473.50     14.08 o
   4  10   3       32.67       29.90      3.05 o
   5  10   3       37.81       36.96     11.63 o
   6  10   3      122.21      139.88     20.59 o
  -7  11   3       24.69       22.42     10.93 o
  -6  11   3        8.18        6.85      2.94 o
  -5  11   3       99.41      101.51      6.55 o
  -4  11   3      140.00      128.83      3.52 o
  -3  11   3      116.77      102.60      3.50 o
  -2  11   3      127.44      132.75      4.35 o
  -1  11   3       40.77       42.70      7.01 o
   0  11   3      159.26      160.87      5.40 o
   1  11   3      298.53      300.96      8.31 o
   2  11   3      388.11      392.03      9.08 o
   3  11   3      260.68      257.12      6.88 o
   4  11   3       11.20       15.62      5.55 o
   5  11   3       59.22       63.13      9.77 o
   6  11   3       11.89       13.21      8.00 o
  -7  12   3       11.15       13.86      7.93 o
  -6  12   3        6.20        3.98      3.09 o
  -5  12   3       50.90       51.68      6.89 o
  -4  12   3      161.87      156.02      5.01 o
  -3  12   3      143.35      129.60      3.65 o
  -2  12   3       92.45       85.71      3.48 o
  -1  12   3      201.63      202.50      5.45 o
   0  12   3       53.80       66.48      9.52 o
   1  12   3      219.18      226.72      6.37 o
   2  12   3        8.45        6.15      2.01 o
   3  12   3      338.13      334.12      7.97 o
   4  12   3       44.65       40.83      9.77 o
   5  12   3       29.15       30.82     10.67 o
   6  12   3      147.60      172.16     11.37 o
  -7  13   3       11.75       14.21      5.87 o
  -6  13   3       10.35       11.02      4.04 o
  -5  13   3       13.24       15.74      5.12 o
  -4  13   3      106.35      101.39      5.99 o
  -3  13   3      259.58      248.97      7.66 o
  -2  13   3      103.74      109.09      4.54 o
  -1  13   3      266.83      247.23      7.25 o
   0  13   3      539.94      556.59     11.59 o
   1  13   3      246.16      237.20      7.59 o
   2  13   3      107.16      105.98      4.26 o
   3  13   3       41.43       39.34      3.30 o
   4  13   3       26.25       29.10      9.30 o
   5  13   3       45.85       39.35     17.85 o
   6  13   3       46.99       35.67     23.94 o
  -7  14   3       12.64       12.25     11.14 o
  -6  14   3       18.94       14.51      7.78 o
  -5  14   3       12.88       13.06      4.14 o
  -4  14   3      294.77      297.79     10.46 o
  -3  14   3       20.73       23.35      5.06 o
  -2  14   3      156.99      151.70      5.19 o
  -1  14   3      305.67      311.67      8.43 o
   0  14   3      369.60      360.14      9.94 o
   1  14   3      212.91      214.50      7.49 o
   2  14   3      172.09      178.05      6.83 o
   3  14   3       17.33       12.84      3.65 o
   4  14   3      178.18      201.37      9.70 o
   5  14   3       10.73       12.50      5.01 o
   6  14   3       10.57        9.37      3.46 o
  -6  15   3       16.26       14.34      6.58 o
  -5  15   3       38.86       35.59     13.34 o
  -4  15   3       13.70       12.29      3.65 o
  -3  15   3       21.17       25.76      5.84 o
  -2  15   3      470.71      487.15     11.33 o
  -1  15   3      167.36      166.62      6.04 o
   0  15   3      422.84      410.18     11.67 o
   1  15   3      177.47      187.34      6.88 o
   2  15   3       62.70       75.95     15.53 o
   3  15   3       11.69        8.74      2.99 o
   4  15   3       11.52       15.10      4.36 o
   5  15   3       21.02       16.99      9.53 o
  -6  16   3        2.16        3.89      2.53 o
  -5  16   3       25.33       18.91      9.17 o
  -4  16   3        2.28        2.96      2.68 o
  -3  16   3        9.19        9.90      2.56 o
  -2  16   3      108.15      106.03      6.19 o
  -1  16   3      266.26      277.41      8.10 o
   0  16   3      451.41      466.89     11.90 o
   1  16   3        5.24        3.72      2.03 o
   2  16   3      202.83      208.69      8.18 o
   3  16   3        2.41        3.88      2.14 o
   4  16   3       55.82       58.55     13.55 o
   5  16   3        9.22       11.93      5.47 o
  -6  17   3        8.14        6.69      2.28 o
  -5  17   3       37.60       33.89     13.00 o
  -4  17   3        5.22        5.77      2.34 o
  -3  17   3       20.24       24.79      5.78 o
  -2  17   3      102.29       99.02      5.20 o
  -1  17   3      355.71      369.06      8.07 o
   0  17   3        4.06        2.94      1.85 o
   1  17   3      209.00      203.70      7.47 o
   2  17   3       23.56       20.02      4.92 o
   3  17   3       53.46       50.52      5.06 o
   4  17   3       16.87       15.28      4.91 o
   5  17   3       78.69       78.54      7.23 o
  -5  18   3       11.06       12.85      4.50 o
  -4  18   3       16.09       10.74      4.40 o
  -3  18   3       18.19       17.22      3.89 o
  -2  18   3      127.85      134.76      5.16 o
  -1  18   3      203.17      211.06      6.10 o
   0  18   3       29.01       30.92      5.89 o
   1  18   3       22.52       26.09      5.13 o
   2  18   3       35.54       30.44      6.23 o
   3  18   3       72.79       65.61      9.96 o
   4  18   3       14.03        9.32      3.87 o
  -5  19   3       25.73       18.57      8.89 o
  -4  19   3        5.81        4.51      1.86 o
  -3  19   3       23.31       20.03      5.83 o
  -2  19   3       27.99       21.97      5.26 o
  -1  19   3        1.53        2.19      2.00 o
   0  19   3       66.09       64.70      8.13 o
   1  19   3      178.96      181.35      7.34 o
   2  19   3       12.10       14.22      4.45 o
   3  19   3        4.18        4.23      2.69 o
   4  19   3       17.99       15.43      8.72 o
  -5  20   3       12.37        9.28      6.21 o
  -4  20   3       31.87       29.03      8.78 o
  -3  20   3       99.05      102.07      5.80 o
  -2  20   3       85.23       80.40      5.17 o
  -1  20   3       34.53       29.46      9.25 o
   0  20   3        0.78        2.99      1.66 o
   1  20   3       47.21       49.39     11.76 o
   2  20   3       74.93       80.02      6.34 o
   3  20   3       37.07       33.35     14.16 o
  -4  21   3       21.60       16.20      9.04 o
  -3  21   3       39.36       32.92     11.08 o
  -2  21   3        5.51        7.54      3.12 o
  -1  21   3      113.21      111.43      6.74 o
   0  21   3       24.02       23.69      6.08 o
   1  21   3      251.06      277.08      8.03 o
   2  21   3       39.05       34.22     12.55 o
   3  21   3        1.48        5.22      3.14 o
  -3  22   3       51.41       49.66      8.17 o
  -2  22   3        3.13        3.83      2.27 o
  -1  22   3        2.71        4.48      2.17 o
   0  22   3        7.01        9.36      3.22 o
   1  22   3       18.46       19.91      4.92 o
   2  22   3       17.89       18.87      6.00 o
  -2  23   3       43.67       45.53      9.55 o
  -1  23   3       18.01       14.27      5.51 o
   0  23   3       35.90       29.92     10.42 o
   1  23   3       49.42       42.17     14.40 o
  -8   0   4       33.22       23.69     12.59 o
  -7   0   4        0.50        4.75      3.34 o
  -6   0   4        4.98        8.06      3.89 o
  -5   0   4       15.90       16.17      5.94 o
  -4   0   4      188.46      203.32      9.03 o
  -3   0   4       29.42       19.00     11.49 o
  -2   0   4      367.80      381.79     11.34 o
  -1   0   4       22.85       15.96      3.11 o
   0   0   4      572.53      578.91      7.69 o
   1   0   4     1296.15     1335.53     19.61 o
   2   0   4       30.86       25.71      2.28 o
   3   0   4      151.85      151.42      4.51 o
   4   0   4        4.83        5.67      4.44 o
   5   0   4        0.61        1.56      2.88 o
   6   0   4       86.06       93.59      9.92 o
   7   0   4       35.44       22.34     27.24 o
  -8   1   4      129.56      133.93      7.96 o
  -7   1   4       33.95       33.30      7.64 o
  -6   1   4      229.22      203.00     26.26 o
  -5   1   4       45.08       49.26      2.89 o
  -4   1   4      448.86      458.07      8.57 o
  -3   1   4      267.69      290.94      3.82 o
  -2   1   4      270.87      274.43      8.72 o
  -1   1   4      833.96      844.03      7.17 o
   0   1   4       38.32       43.96      2.10 o
   1   1   4      481.65      501.59      5.90 o
   2   1   4      258.60      269.95      3.89 o
   3   1   4      138.25      132.61      3.49 o
   4   1   4      125.10      122.49      2.61 o
   5   1   4      132.66      132.38      5.61 o
   6   1   4       63.62       50.60      8.87 o
   7   1   4       22.68       16.41     17.28 o
  -8   2   4       34.02       22.98     11.93 o
  -7   2   4      151.66      160.65      6.29 o
  -6   2   4       59.40       71.29      6.11 o
  -5   2   4       10.43       11.09      2.38 o
  -4   2   4       20.91       22.23      1.85 o
  -3   2   4       35.57       37.72      1.37 o
  -2   2   4      373.14      385.22     11.32 o
  -1   2   4      584.42      567.13      5.56 o
   0   2   4      198.94      195.01      4.29 o
   1   2   4      250.84      257.59      4.58 o
   2   2   4      335.66      312.28      5.41 o
   3   2   4       53.61       56.06      2.10 o
   4   2   4        5.64        5.62      1.72 o
   5   2   4      179.15      174.06      7.22 o
   6   2   4        7.97        2.47      3.62 o
   7   2   4       16.97       15.44     10.60 o
  -8   3   4       32.96       27.73     11.07 o
  -7   3   4       63.32       56.30      5.48 o
  -6   3   4        2.93        2.76      1.86 o
  -5   3   4      226.87      232.74      6.68 o
  -4   3   4      330.29      327.34      5.55 o
  -3   3   4       72.89       70.82      2.16 o
  -2   3   4      580.88      596.71     10.40 o
  -1   3   4      654.50      677.83      7.94 o
   0   3   4      594.41      639.92      6.62 o
   1   3   4       93.55       96.94      2.62 o
   2   3   4      362.16      378.01      5.57 o
   3   3   4      216.04      238.80      4.63 o
   4   3   4       89.84       81.82      3.30 o
   5   3   4       51.01       49.61      5.64 o
   6   3   4        4.52        3.69      3.35 o
   7   3   4       23.72       21.39      8.78 o
  -8   4   4       50.28       37.26     16.16 o
  -7   4   4        8.58        6.52      3.18 o
  -6   4   4       33.74       31.00      2.93 o
  -5   4   4      645.81      604.88     21.74 o
  -4   4   4      193.74      196.65      4.25 o
  -3   4   4      319.37      321.11      6.09 o
  -2   4   4       84.74       77.07      2.66 o
  -1   4   4       18.07       15.29      2.07 o
   0   4   4      138.18      129.58      2.86 o
   1   4   4      236.70      251.11      4.90 o
   2   4   4       20.47       19.39      1.21 o
   3   4   4       10.20       12.53      2.27 o
   4   4   4      377.59      373.11     21.90 o
   5   4   4        7.47        4.59      2.23 o
   6   4   4       54.66       48.61     19.80 o
   7   4   4       13.97       13.54     11.06 o
  -8   5   4        0.72        0.27      1.70 o
  -7   5   4       19.33       17.61      6.08 o
  -6   5   4       88.57       87.98      3.32 o
  -5   5   4       30.20       26.70      3.56 o
  -4   5   4       35.11       32.38      2.65 o
  -3   5   4      700.69      771.85     11.55 o
  -2   5   4      168.51      171.15      3.99 o
  -1   5   4     1205.10     1247.56     21.02 o
   0   5   4     1149.33     1243.83     15.99 o
   1   5   4        8.17        6.59      1.21 o
   2   5   4      168.56      186.67      3.17 o
   3   5   4      147.22      154.38      4.96 o
   4   5   4       37.12       37.11      8.85 o
   5   5   4        1.69        2.11      2.42 o
   6   5   4        7.73        9.42      6.34 o
   7   5   4        2.41        3.14      3.27 o
  -8   6   4       11.34        7.97      6.43 o
  -7   6   4      111.33      112.95      7.71 o
  -6   6   4       75.70       82.54      6.70 o
  -5   6   4       31.06       29.46      2.57 o
  -4   6   4       64.26       63.44      2.94 o
  -3   6   4      154.59      161.78      3.82 o
  -2   6   4       41.50       42.92      2.42 o
  -1   6   4       29.32       42.42      6.25 o
   0   6   4      171.90      160.04      4.14 o
   1   6   4       54.46       53.98      2.29 o
   2   6   4       22.27       22.57      1.87 o
   3   6   4       67.86       67.50      3.77 o
   4   6   4      702.73      712.69     20.39 o
   5   6   4       39.68       41.64      4.00 o
   6   6   4       26.55       24.97     26.49 o
  -8   7   4       29.70       28.12     21.81 o
  -7   7   4       13.04       15.95      5.40 o
  -6   7   4      176.83      195.39      7.26 o
  -5   7   4       75.26       69.63      5.49 o
  -4   7   4      116.64      110.17      4.14 o
  -3   7   4      373.72      374.81     13.42 o
  -2   7   4      551.18      554.38      8.28 o
  -1   7   4      307.91      310.15     10.78 o
   0   7   4      203.76      225.14      5.96 o
   1   7   4        0.77        3.25      1.21 o
   2   7   4      193.74      202.18      6.23 o
   3   7   4        6.58        6.83      1.99 o
   4   7   4      114.70      115.28      4.76 o
   5   7   4       41.94       45.81      4.42 o
   6   7   4       48.88       64.26     11.78 o
  -8   8   4        8.67        7.17      4.05 o
  -7   8   4        8.03       10.35      4.46 o
  -6   8   4      132.17      140.17      7.75 o
  -5   8   4      206.23      199.27      5.86 o
  -4   8   4      388.32      388.49     10.03 o
  -3   8   4      145.46      148.24      3.60 o
  -2   8   4      256.55      279.16      5.87 o
  -1   8   4       58.30       57.40      4.23 o
   0   8   4      644.34      703.46     13.08 o
   1   8   4      534.09      551.07      9.39 o
   2   8   4      200.22      208.08      4.48 o
   3   8   4      389.69      393.18     15.04 o
   4   8   4       89.09       82.51      4.49 o
   5   8   4       13.62       10.82      5.49 o
   6   8   4       19.62       20.01     15.01 o
  -8   9   4        1.68        3.89      2.92 o
  -7   9   4       58.42       48.50     20.93 o
  -6   9   4        7.63        8.78      3.05 o
  -5   9   4       53.01       48.99     11.09 o
  -4   9   4       31.93       33.16      3.59 o
  -3   9   4      251.51      238.63      4.61 o
  -2   9   4      253.69      260.23      6.64 o
  -1   9   4       72.06       67.98      4.03 o
   0   9   4      699.46      766.82     24.09 o
   1   9   4        6.84       10.21      1.91 o
   2   9   4      170.69      170.67      3.79 o
   3   9   4      312.60      317.49      8.00 o
   4   9   4      169.05      173.15      5.45 o
   5   9   4       81.71       74.29      7.80 o
   6   9   4       18.44       22.65      9.16 o
  -7  10   4        8.37       11.82      6.61 o
  -6  10   4       42.44       41.07      8.00 o
  -5  10   4       66.67       70.53      8.60 o
  -4  10   4      223.48      211.62      6.81 o
  -3  10   4      235.63      238.72      5.32 o
  -2  10   4      312.90      325.37      8.24 o
  -1  10   4      368.80      377.43      8.52 o
   0  10   4      133.86      130.35      6.89 o
   1  10   4       80.52       77.27      3.54 o
   2  10   4      268.19      268.46      6.13 o
   3  10   4       66.67       66.49      3.07 o
   4  10   4       62.77       65.55      4.63 o
   5  10   4       75.00       71.93     11.89 o
   6  10   4       10.67        2.94      3.72 o
  -7  11   4       35.21       33.34     14.13 o
  -6  11   4       35.14       29.21      8.55 o
  -5  11   4       56.48       62.75      9.52 o
  -4  11   4      300.08      302.68      8.78 o
  -3  11   4       27.14       30.35      5.07 o
  -2  11   4       89.44       84.77      3.83 o
  -1  11   4       66.54       63.86      4.93 o
   0  11   4       15.63       19.35      4.02 o
   1  11   4       39.33       41.77      5.83 o
   2  11   4      300.20      301.91      8.25 o
   3  11   4      132.50      130.16      4.36 o
   4  11   4       22.22       20.23      5.34 o
   5  11   4       30.96       31.39     11.96 o
   6  11   4        9.08        8.67      4.85 o
  -7  12   4       16.98       15.11      6.44 o
  -6  12   4       42.34       37.17     11.55 o
  -5  12   4       19.94       18.43      5.89 o
  -4  12   4      197.40      189.59      5.55 o
  -3  12   4      461.90      449.65     10.78 o
  -2  12   4      597.29      608.28     15.94 o
  -1  12   4       18.22       26.03      5.48 o
   0  12   4      349.79      336.42      9.78 o
   1  12   4      126.24      135.12      6.12 o
   2  12   4      231.74      217.64      6.86 o
   3  12   4        6.10        6.27      2.01 o
   4  12   4       18.33       14.97      4.87 o
   5  12   4        0.07        1.77      2.33 o
   6  12   4        0.79        4.55      4.14 o
  -7  13   4        6.18        2.56      3.55 o
  -6  13   4       24.38       18.93      9.07 o
  -5  13   4       39.30       37.63     11.33 o
  -4  13   4      140.20      136.32      5.07 o
  -3  13   4      322.23      321.93      9.30 o
  -2  13   4      240.65      230.28      7.33 o
  -1  13   4       24.70       26.22      5.01 o
   0  13   4       97.38       88.48      6.38 o
   1  13   4       27.89       32.31      6.41 o
   2  13   4       22.15       21.31      4.30 o
   3  13   4        9.60       12.81      2.98 o
   4  13   4       25.07       27.20      9.53 o
   5  13   4       30.83       28.21     10.74 o
  -7  14   4        0.71        1.26      3.48 o
  -6  14   4        6.77        7.05      4.18 o
  -5  14   4        5.24        2.06      2.29 o
  -4  14   4      241.67      220.71      7.63 o
  -3  14   4       20.49       18.59      3.55 o
  -2  14   4       35.70       35.30      4.83 o
  -1  14   4      149.00      154.83      6.60 o
   0  14   4      232.57      230.07      8.64 o
   1  14   4       57.03       71.82     11.82 o
   2  14   4      646.69      642.61     12.73 o
   3  14   4      110.00      103.32      5.92 o
   4  14   4        6.38        6.14      2.56 o
   5  14   4       74.50       86.86      7.15 o
  -6  15   4       25.63       22.93     11.31 o
  -5  15   4       34.39       29.54     10.58 o
  -4  15   4       80.12       92.18      9.87 o
  -3  15   4       57.68       49.03      4.66 o
  -2  15   4      175.32      172.35      5.49 o
  -1  15   4      562.10      592.32     12.58 o
   0  15   4       86.67       87.49      5.46 o
   1  15   4       95.14      100.17      7.51 o
   2  15   4       70.26       70.63      4.14 o
   3  15   4       18.09       15.87      6.11 o
   4  15   4      175.59      201.98     10.68 o
   5  15   4       48.75       38.64     23.15 o
  -6  16   4       21.46       17.61      7.90 o
  -5  16   4       10.04        9.42      3.74 o
  -4  16   4       13.51       10.85      3.31 o
  -3  16   4      101.08      106.97      4.72 o
  -2  16   4      195.47      189.94      5.82 o
  -1  16   4       26.03       27.77      4.53 o
   0  16   4      114.31      117.20      8.52 o
   1  16   4       33.29       31.52      6.97 o
   2  16   4        5.61        5.26      2.06 o
   3  16   4       78.00       64.79     19.41 o
   4  16   4       10.70       11.95      3.55 o
   5  16   4       29.58       26.99     13.14 o
  -6  17   4        5.53        5.16      3.38 o
  -5  17   4       26.13       27.64      9.35 o
  -4  17   4       46.73       47.09      7.11 o
  -3  17   4       26.65       19.64      6.81 o
  -2  17   4      262.52      247.86      8.94 o
  -1  17   4       83.84       73.11      7.09 o
   0  17   4       78.68       83.80      7.95 o
   1  17   4      415.12      417.53      9.60 o
   2  17   4       21.36       17.60      4.27 o
   3  17   4       61.04       52.13     17.65 o
   4  17   4       47.42       48.10      7.39 o
  -5  18   4       48.81       42.95     13.67 o
  -4  18   4       56.90       48.67     13.43 o
  -3  18   4       44.29       32.13     11.07 o
  -2  18   4       26.93       26.00      5.72 o
  -1  18   4       92.87       93.80      5.61 o
   0  18   4        5.42        6.27      2.36 o
   1  18   4      173.95      181.40      7.91 o
   2  18   4        5.47        4.61      1.71 o
   3  18   4        7.37        9.46      4.68 o
   4  18   4       45.44       38.62     20.47 o
  -5  19   4       33.40       32.41     11.66 o
  -4  19   4       39.16       40.83      7.02 o
  -3  19   4       17.35       13.00      3.92 o
  -2  19   4      100.19      104.59      5.69 o
  -1  19   4      156.00      158.03      5.49 o
   0  19   4       22.75       24.64      4.95 o
   1  19   4      109.19      115.74      9.55 o
   2  19   4       36.80       32.05      9.42 o
   3  19   4       21.27       20.98      9.01 o
  -4  20   4       15.19       15.65      5.65 o
  -3  20   4       18.82       17.99      7.83 o
  -2  20   4       44.51       43.29      5.52 o
  -1  20   4       29.59       26.15      5.53 o
   0  20   4        9.50        7.32      2.36 o
   1  20   4       77.32       70.52      7.67 o
   2  20   4       15.20       12.13      4.09 o
   3  20   4       27.85       25.73     11.77 o
  -4  21   4        2.77        2.28      2.55 o
  -3  21   4       11.31        9.76      5.12 o
  -2  21   4       34.57       31.11     10.69 o
  -1  21   4       95.15       89.02      6.71 o
   0  21   4       23.46       18.94      6.59 o
   1  21   4       59.95       70.27      9.03 o
   2  21   4      119.47      125.50      9.65 o
  -3  22   4        2.71        4.16      3.79 o
  -2  22   4       20.03       19.57      6.42 o
  -1  22   4      155.17      157.85      6.94 o
   0  22   4       66.41       50.13     13.01 o
   1  22   4       10.34       10.39      3.26 o
  -1  23   4       24.90       13.61      6.40 o
   0  23   4       70.03       63.82      8.25 o
  -8   0   5        3.45        7.77      5.96 o
  -7   0   5       59.31       66.09     24.10 o
  -6   0   5       28.53       28.35      9.31 o
  -5   0   5        1.28        3.35      4.05 o
  -4   0   5      588.96      594.54     16.85 o
  -3   0   5      324.55      325.71     10.73 o
  -2   0   5      194.36      222.69      9.95 o
  -1   0   5      378.36      404.72      8.77 o
   0   0   5        0.46        0.95      1.23 o
   1   0   5       32.22       25.74      4.72 o
   2   0   5     2118.48     2226.05     52.89 o
   3   0   5       22.49       20.58      3.46 o
   4   0   5       59.77       54.17      6.53 o
   5   0   5        9.33       13.18      4.69 o
   6   0   5       39.86       40.86     20.16 o
  -8   1   5       24.81       15.46      9.25 o
  -7   1   5        4.01        4.31      1.72 o
  -6   1   5      135.70      130.94      7.01 o
  -5   1   5      140.79      137.06      2.86 o
  -4   1   5       29.29       40.42      8.50 o
  -3   1   5       31.84       36.15      7.51 o
  -2   1   5     3050.41     3103.74     85.10 o
  -1   1   5      274.14      288.80      4.92 o
   0   1   5      259.25      271.85      4.25 o
   1   1   5      208.04      198.12      3.25 o
   2   1   5       78.31       73.41      2.29 o
   3   1   5       89.10       88.84      3.50 o
   4   1   5       39.49       44.97      9.08 o
   5   1   5       18.68       16.58      4.70 o
   6   1   5        0.43       -0.65      3.01 o
  -8   2   5       32.86       28.59     11.01 o
  -7   2   5       61.20       54.55     18.05 o
  -6   2   5      253.22      275.04      9.12 o
  -5   2   5       27.45       25.76      1.59 o
  -4   2   5      603.89      613.46      8.24 o
  -3   2   5      206.59      223.96      8.90 o
  -2   2   5      407.80      435.76      6.36 o
  -1   2   5      896.06      906.10     14.29 o
   0   2   5       98.13       99.57      2.65 o
   1   2   5      171.53      199.03      3.45 o
   2   2   5      274.60      299.50      4.62 o
   3   2   5       59.89       53.39      2.63 o
   4   2   5        3.15        6.18      2.18 o
   5   2   5        4.80        4.99      2.15 o
   6   2   5       24.03       21.55     10.23 o
  -8   3   5      139.48      150.54     10.29 o
  -7   3   5       48.88       43.68      9.94 o
  -6   3   5      106.04      102.82      3.70 o
  -5   3   5      134.64      127.93      5.51 o
  -4   3   5      188.65      193.13      3.08 o
  -3   3   5      421.55      397.55      7.78 o
  -2   3   5      290.62      302.53      7.02 o
  -1   3   5      181.68      189.87      4.30 o
   0   3   5      166.06      175.35      4.03 o
   1   3   5      245.58      255.55      5.97 o
   2   3   5       38.98       39.75      3.38 o
   3   3   5       91.10       91.99      3.32 o
   4   3   5       74.77       75.58      3.25 o
   5   3   5       51.12       50.10      4.91 o
   6   3   5        8.25        7.18      4.58 o
  -8   4   5       14.81       13.16      6.48 o
  -7   4   5       14.69       12.65      5.60 o
  -6   4   5       40.00       39.75      4.53 o
  -5   4   5       90.15       86.91      3.94 o
  -4   4   5      145.86      135.77      3.04 o
  -3   4   5       75.93       75.54      2.55 o
  -2   4   5      188.47      200.73      4.15 o
  -1   4   5      348.71      365.96      5.93 o
   0   4   5      525.72      532.30      7.77 o
   1   4   5      135.98      133.22      3.83 o
   2   4   5       30.81       28.36      2.72 o
   3   4   5      445.80      491.43     11.47 o
   4   4   5       46.90       42.89      3.89 o
   5   4   5        2.50        2.38      1.90 o
   6   4   5       60.69       45.25     27.45 o
  -8   5   5       27.41       24.19     11.32 o
  -7   5   5      133.69      137.53     13.12 o
  -6   5   5      178.15      176.62      5.32 o
  -5   5   5      462.35      469.72     12.55 o
  -4   5   5       47.81       47.56      1.89 o
  -3   5   5       70.84       75.36      4.87 o
  -2   5   5       97.73      102.07      2.65 o
  -1   5   5      229.28      251.46      4.73 o
   0   5   5       53.36       44.39      4.28 o
   1   5   5      144.64      140.50      3.51 o
   2   5   5       46.79       48.35      4.23 o
   3   5   5       75.94       76.87      6.25 o
   4   5   5       94.24       90.64      4.54 o
   5   5   5       48.45       39.02     14.68 o
   6   5   5       42.04       48.62     22.22 o
  -8   6   5       32.86       18.83     13.80 o
  -7   6   5       66.67       52.10     21.29 o
  -6   6   5      136.34      141.74      6.40 o
  -5   6   5       38.49       32.41      2.96 o
  -4   6   5      198.33      179.02      4.57 o
  -3   6   5       52.55       51.61      3.48 o
  -2   6   5      179.31      181.19      4.59 o
  -1   6   5      351.19      332.34      6.26 o
   0   6   5      280.77      269.10      6.06 o
   1   6   5        7.81        9.28      1.63 o
   2   6   5      121.93      124.30      2.98 o
   3   6   5      145.53      154.23      6.06 o
   4   6   5       38.10       39.74      3.30 o
   5   6   5       10.04       12.36      8.43 o
   6   6   5        5.85        5.04      4.16 o
  -8   7   5       20.24       17.07      8.21 o
  -7   7   5       19.11       17.60      9.10 o
  -6   7   5       38.38       39.30     10.01 o
  -5   7   5       57.06       55.71      4.69 o
  -4   7   5      321.74      332.69      7.81 o
  -3   7   5       85.53       85.81      3.58 o
  -2   7   5       83.62       80.23      3.04 o
  -1   7   5       48.93       58.82      4.12 o
   0   7   5      675.04      754.23     14.27 o
   1   7   5      256.36      254.11      5.43 o
   2   7   5      115.52      115.98      3.16 o
   3   7   5      195.64      202.15      8.94 o
   4   7   5      151.43      151.61      6.84 o
   5   7   5       75.61       83.11     33.05 o
   6   7   5        2.89        4.42      2.76 o
  -8   8   5       50.31       41.97     28.56 o
  -7   8   5      107.53       95.05     28.67 o
  -6   8   5      119.86      131.48     33.92 o
  -5   8   5      211.53      207.17      5.95 o
  -4   8   5      110.83      107.83      3.58 o
  -3   8   5       18.30       22.74      4.48 o
  -2   8   5      278.52      282.70      6.13 o
  -1   8   5       84.94       90.34      4.53 o
   0   8   5      559.08      559.21     10.78 o
   1   8   5       59.08       60.29      4.07 o
   2   8   5       27.32       27.30      2.53 o
   3   8   5      401.48      404.60     10.66 o
   4   8   5      142.01      140.33      5.20 o
   5   8   5        0.15        2.73      3.99 o
   6   8   5        3.57        6.99      5.57 o
  -7   9   5        9.81       11.56      4.29 o
  -6   9   5       14.60        9.72      4.07 o
  -5   9   5       48.23       45.74      5.82 o
  -4   9   5      430.69      446.37     10.74 o
  -3   9   5      277.85      280.85      6.95 o
  -2   9   5       43.96       44.04      4.10 o
  -1   9   5      672.88      720.26     14.13 o
   0   9   5      415.80      416.60      9.64 o
   1   9   5       30.67       37.78      6.31 o
   2   9   5      145.64      134.37      5.64 o
   3   9   5      134.49      128.09      6.75 o
   4   9   5       86.10       87.62      5.05 o
   5   9   5       26.94       23.93     10.85 o
   6   9   5       28.03       25.87     17.58 o
  -7  10   5        4.40        4.69      7.19 o
  -6  10   5       41.29       44.87     17.75 o
  -5  10   5       38.33       46.87     11.28 o
  -4  10   5      133.93      125.56      4.92 o
  -3  10   5       99.27       99.58      4.56 o
  -2  10   5      104.01      100.55      3.68 o
  -1  10   5       51.35       51.58      8.20 o
   0  10   5        3.50        4.32      1.86 o
   1  10   5       30.51       39.08      6.37 o
   2  10   5       12.23       16.83      4.07 o
   3  10   5      539.11      570.14      9.98 o
   4  10   5       18.30       21.56      7.19 o
   5  10   5        1.47        2.91      3.41 o
  -7  11   5       33.07       24.91     12.88 o
  -6  11   5       24.61       21.91      8.08 o
  -5  11   5      116.67      115.31      7.27 o
  -4  11   5      145.54      135.05      4.57 o
  -3  11   5      105.13       96.06      4.63 o
  -2  11   5      390.95      377.36     10.23 o
  -1  11   5      193.85      193.28      6.92 o
   0  11   5       10.56       10.52      3.13 o
   1  11   5       79.79       79.00      5.52 o
   2  11   5       82.22       81.24      4.43 o
   3  11   5       82.96       85.58      9.81 o
   4  11   5       25.37       30.94     10.56 o
   5  11   5       17.34       21.01     10.63 o
  -7  12   5       24.60       17.96     10.51 o
  -6  12   5       20.48       16.98      6.92 o
  -5  12   5       59.74       67.74      6.38 o
  -4  12   5       90.95       88.49      4.47 o
  -3  12   5      188.94      176.34      5.63 o
  -2  12   5       65.19       60.01      5.61 o
  -1  12   5       77.54       78.25      7.61 o
   0  12   5      339.09      348.34     10.37 o
   1  12   5       29.55       32.98      6.22 o
   2  12   5       37.39       36.88      3.56 o
   3  12   5      106.97      111.51      6.69 o
   4  12   5       95.20       97.04      7.81 o
   5  12   5        6.52        7.39      4.17 o
  -7  13   5       22.90       21.34     10.00 o
  -6  13   5        4.20        4.32      2.94 o
  -5  13   5       70.30       66.25      8.57 o
  -4  13   5       42.31       39.63      4.97 o
  -3  13   5      276.78      269.27      6.82 o
  -2  13   5      311.75      324.90      8.92 o
  -1  13   5      143.84      135.62      6.47 o
   0  13   5      129.44      133.00      8.51 o
   1  13   5        7.73        6.71      1.75 o
   2  13   5      143.03      134.48      4.41 o
   3  13   5        9.34        6.50      3.13 o
   4  13   5        0.99        2.79      2.17 o
   5  13   5       29.89       30.71     20.79 o
  -6  14   5       35.54       31.96     10.15 o
  -5  14   5       16.94       12.03      3.75 o
  -4  14   5       47.65       40.56      4.35 o
  -3  14   5      282.75      277.82      6.03 o
  -2  14   5       78.17       73.40      6.30 o
  -1  14   5      114.47      107.04      4.92 o
   0  14   5       34.21       35.34      6.63 o
   1  14   5      290.28      283.63      6.34 o
   2  14   5      172.82      174.74      5.20 o
   3  14   5       69.47       81.58     10.71 o
   4  14   5       36.19       34.15     11.48 o
   5  14   5        4.84        2.15      3.60 o
  -6  15   5       35.05       28.39     12.39 o
  -5  15   5       85.44       83.63      6.57 o
  -4  15   5       98.20      103.91      6.20 o
  -3  15   5       89.18       87.21      5.37 o
  -2  15   5      114.01      113.29      4.56 o
  -1  15   5      482.19      492.12      8.58 o
   0  15   5      136.63      132.80      6.30 o
   1  15   5       17.95       18.47      4.95 o
   2  15   5       21.03       23.60      5.17 o
   3  15   5       27.81       26.63      8.37 o
   4  15   5       25.74       24.33     10.82 o
  -6  16   5       40.14       26.23     14.20 o
  -5  16   5       46.83       33.39     10.87 o
  -4  16   5       28.25       30.40      7.99 o
  -3  16   5       70.36       74.94      4.86 o
  -2  16   5       28.39       26.74      6.23 o
  -1  16   5      120.02      128.72      5.60 o
   0  16   5        9.62        7.84      3.13 o
   1  16   5      226.46      218.00      7.29 o
   2  16   5       17.99       19.94      4.94 o
   3  16   5       70.89       60.46     21.74 o
   4  16   5       13.45       13.38      8.09 o
  -5  17   5       31.00       23.63      6.58 o
  -4  17   5       14.13       15.28      5.43 o
  -3  17   5        7.82        7.87      2.55 o
  -2  17   5       24.48       25.02      6.62 o
  -1  17   5      117.21      118.54      6.16 o
   0  17   5       49.69       51.98     10.96 o
   1  17   5       45.66       44.69     10.25 o
   2  17   5       65.53       69.33      6.56 o
   3  17   5       41.32       48.19     19.06 o
   4  17   5        7.27        6.54      3.15 o
  -5  18   5      100.84      103.80      6.71 o
  -4  18   5       50.50       43.15     15.94 o
  -3  18   5       18.40       16.57      6.25 o
  -2  18   5        7.83        6.19      2.43 o
  -1  18   5       11.98        9.79      3.32 o
   0  18   5       40.59       38.43     10.23 o
   1  18   5        3.71        5.11      2.91 o
   2  18   5       16.05       12.36      3.89 o
   3  18   5       16.69       15.58      5.46 o
  -5  19   5       42.63       26.33     15.30 o
  -4  19   5        4.28        3.74      2.08 o
  -3  19   5       16.83       13.95      5.89 o
  -2  19   5      217.59      231.85      6.60 o
  -1  19   5      157.17      167.22      7.09 o
   0  19   5        0.61        1.28      2.59 o
   1  19   5        2.06        2.50      2.31 o
   2  19   5       60.80       66.69      7.46 o
   3  19   5        2.29        3.14      4.48 o
  -4  20   5       14.41       11.62      3.73 o
  -3  20   5       14.32       10.80      4.79 o
  -2  20   5       39.33       33.08      8.57 o
  -1  20   5        7.75        8.09      2.64 o
   0  20   5      151.26      156.44      6.01 o
   1  20   5        3.94        4.18      2.28 o
   2  20   5        3.46        5.80      3.05 o
  -3  21   5       15.07       16.05      7.12 o
  -2  21   5       12.82       10.91      3.96 o
  -1  21   5       30.12       23.84      7.45 o
   0  21   5       47.15       33.58     10.96 o
   1  21   5       16.88       16.14      7.07 o
  -2  22   5        5.09        3.73      3.89 o
  -1  22   5        9.28        8.25      3.28 o
   0  22   5        3.02        2.44      1.96 o
  -8   0   6       24.40       19.10     17.23 o
  -7   0   6       63.41       64.23      7.51 o
  -6   0   6        0.06        2.34      3.00 o
  -5   0   6       37.98       44.77     10.51 o
  -4   0   6        0.71        2.29      3.85 o
  -3   0   6       70.36       89.58      8.02 o
  -2   0   6       33.84       35.33      3.27 o
  -1   0   6      314.36      304.47      8.45 o
   0   0   6        4.98        8.96      3.96 o
   1   0   6       50.85       43.69      3.93 o
   2   0   6       10.78        9.27      2.96 o
   3   0   6       10.76        9.95      3.19 o
   4   0   6        0.24        1.81      3.83 o
   5   0   6       35.59       27.86     11.04 o
   6   0   6        1.61        6.86      6.96 o
  -8   1   6       94.66       94.23      7.75 o
  -7   1   6       29.19       27.20      8.22 o
  -6   1   6       51.42       53.37      5.40 o
  -5   1   6        8.31        8.77      2.12 o
  -4   1   6      260.05      263.19      8.29 o
  -3   1   6      135.75      141.08      6.04 o
  -2   1   6     1364.95     1375.49     37.99 o
  -1   1   6      510.27      534.22      7.30 o
   0   1   6      202.22      198.55      5.12 o
   1   1   6       69.24       71.69      2.56 o
   2   1   6      383.08      359.64      6.92 o
   3   1   6      269.22      255.15      5.82 o
   4   1   6      245.95      245.80      7.57 o
   5   1   6       23.51       20.41      6.34 o
   6   1   6        1.95        1.68      3.98 o
  -8   2   6       54.19       47.05     20.27 o
  -7   2   6       47.48       41.25     12.82 o
  -6   2   6       85.42       85.94      6.50 o
  -5   2   6      263.67      279.66      9.62 o
  -4   2   6      180.82      172.81      8.57 o
  -3   2   6      117.46      107.74      8.59 o
  -2   2   6       91.52       91.51      2.64 o
  -1   2   6     1270.28     1255.99     15.05 o
   0   2   6       20.00       25.27      3.99 o
   1   2   6        6.95       10.96      2.01 o
   2   2   6       11.37       13.03      1.99 o
   3   2   6      586.65      585.35     12.19 o
   4   2   6       19.66       24.50      5.86 o
   5   2   6       27.90       31.60     10.42 o
   6   2   6        2.96        4.14      3.52 o
  -8   3   6       33.04       28.46     12.07 o
  -7   3   6       38.64       33.60      8.13 o
  -6   3   6       21.85       19.99      5.66 o
  -5   3   6      108.52      107.65      6.81 o
  -4   3   6      108.30      108.09      6.88 o
  -3   3   6      134.45      123.06      3.61 o
  -2   3   6      823.85      831.24      9.29 o
  -1   3   6      331.85      330.24      5.70 o
   0   3   6      128.28      134.52      5.77 o
   1   3   6      486.90      473.42      8.99 o
   2   3   6      126.26      117.91      2.94 o
   3   3   6      237.10      251.39      7.81 o
   4   3   6       26.62       23.09      6.00 o
   5   3   6        4.51        9.01      4.58 o
   6   3   6       30.38       28.66     14.66 o
  -8   4   6       28.25       25.23     13.39 o
  -7   4   6       14.27       14.77      5.70 o
  -6   4   6       56.62       54.99      8.32 o
  -5   4   6       19.17       15.63      3.64 o
  -4   4   6       78.97       76.46      2.21 o
  -3   4   6       28.88       27.37      4.13 o
  -2   4   6      113.31      118.61      3.37 o
  -1   4   6      321.84      326.43      5.99 o
   0   4   6       88.81      102.65      3.73 o
   1   4   6      153.07      148.67      3.76 o
   2   4   6       87.40       79.92      3.74 o
   3   4   6      261.13      250.57      7.23 o
   4   4   6       89.59       93.79      6.06 o
   5   4   6       27.21       25.81      8.51 o
   6   4   6        5.51        5.73      3.56 o
  -8   5   6       12.68        9.96      3.78 o
  -7   5   6       65.83       65.79     22.99 o
  -6   5   6        2.58        4.09      2.23 o
  -5   5   6      245.26      239.65      6.83 o
  -4   5   6      283.04      279.56      6.91 o
  -3   5   6      178.86      168.93      4.78 o
  -2   5   6      226.61      220.03      7.38 o
  -1   5   6        4.37        3.50      1.05 o
   0   5   6       32.85       38.04      6.29 o
   1   5   6       99.38       95.26      3.09 o
   2   5   6      172.26      163.93      4.50 o
   3   5   6      113.80      103.23      4.91 o
   4   5   6      103.53      102.07      8.19 o
   5   5   6       15.43       16.82      6.59 o
   6   5   6       11.87       10.66      6.39 o
  -8   6   6       56.75       45.24     20.10 o
  -7   6   6       27.61       22.46      7.46 o
  -6   6   6      162.32      161.30      5.56 o
  -5   6   6       94.90       93.48      3.88 o
  -4   6   6       39.04       34.07      2.07 o
  -3   6   6      591.49      596.87     23.00 o
  -2   6   6       76.92       63.92      5.07 o
  -1   6   6      159.97      158.43      4.34 o
   0   6   6      161.63      156.28      5.22 o
   1   6   6      159.44      148.81      7.05 o
   2   6   6       80.12       82.39      3.12 o
   3   6   6        3.41        4.07      2.08 o
   4   6   6       50.49       48.04     14.86 o
   5   6   6        0.16       -0.21      3.62 o
  -8   7   6       19.00       16.53      8.85 o
  -7   7   6       85.59       86.89     10.87 o
  -6   7   6       24.47       27.46      8.73 o
  -5   7   6       92.12       97.16      4.24 o
  -4   7   6      231.54      232.63      6.22 o
  -3   7   6       65.74       66.79      3.26 o
  -2   7   6      105.24       90.43      4.25 o
  -1   7   6       12.46       18.50      3.36 o
   0   7   6       28.60       32.94      5.96 o
   1   7   6      486.77      490.50     10.92 o
   2   7   6        6.17        4.77      1.43 o
   3   7   6       39.11       44.13      5.10 o
   4   7   6       50.20       50.79      5.78 o
   5   7   6       54.11       53.60     22.65 o
  -7   8   6       48.36       42.41     17.91 o
  -6   8   6       89.13       94.90     23.56 o
  -5   8   6       21.88       19.32      5.52 o
  -4   8   6      269.00      264.23      6.33 o
  -3   8   6      301.81      306.13      8.34 o
  -2   8   6       35.06       43.93      8.05 o
  -1   8   6      121.03      112.37      4.75 o
   0   8   6       84.71       80.83      6.44 o
   1   8   6      127.63      131.96      7.43 o
   2   8   6      354.61      371.43      8.57 o
   3   8   6      141.97      143.41      5.70 o
   4   8   6       18.23       17.41      6.32 o
   5   8   6        5.31        2.68      5.02 o
  -7   9   6       26.34       27.20     10.97 o
  -6   9   6       82.07       81.10     21.82 o
  -5   9   6       15.73       15.37      3.73 o
  -4   9   6      225.46      222.82      6.07 o
  -3   9   6      208.27      212.13      6.27 o
  -2   9   6      183.89      170.27      5.23 o
  -1   9   6       10.45       12.09      2.62 o
   0   9   6      139.85      145.41      6.34 o
   1   9   6      360.58      352.19      9.04 o
   2   9   6       57.94       52.45      3.85 o
   3   9   6       29.03       36.37      7.63 o
   4   9   6        9.18        9.79      3.55 o
   5   9   6        3.90        3.58      4.37 o
  -7  10   6       62.62       57.03     20.70 o
  -6  10   6       33.06       35.48     11.56 o
  -5  10   6       62.18       59.65      4.96 o
  -4  10   6      188.28      186.32      5.57 o
  -3  10   6       32.23       33.09      5.41 o
  -2  10   6       67.70       67.02      4.57 o
  -1  10   6      320.16      322.41     10.03 o
   0  10   6      326.92      325.89      9.60 o
   1  10   6      131.41      122.43      5.59 o
   2  10   6       23.24       26.55      5.69 o
   3  10   6        6.67        4.85      2.61 o
   4  10   6       21.65       17.28      8.79 o
   5  10   6        0.46        5.85      4.06 o
  -7  11   6       33.68       30.69      9.91 o
  -6  11   6       60.04       58.29     17.71 o
  -5  11   6       14.69       21.50      6.57 o
  -4  11   6        7.10        7.41      2.28 o
  -3  11   6      103.56      108.87      4.45 o
  -2  11   6      128.10      121.18      5.14 o
  -1  11   6      233.56      228.46      8.04 o
   0  11   6       83.43       84.61      4.32 o
   1  11   6       77.33       73.93      5.59 o
   2  11   6      393.97      370.96     11.42 o
   3  11   6       16.64       15.36      4.85 o
   4  11   6       14.95       15.09      5.71 o
   5  11   6        0.64        2.22      3.68 o
  -7  12   6       23.35       22.06     16.98 o
  -6  12   6       45.65       37.14     11.81 o
  -5  12   6      117.08      116.96     11.33 o
  -4  12   6        3.42        4.01      1.35 o
  -3  12   6      113.69      124.17      5.07 o
  -2  12   6      258.28      257.09     14.03 o
  -1  12   6      130.22      126.99      6.24 o
   0  12   6       37.80       39.75      6.55 o
   1  12   6       60.97       64.57      9.66 o
   2  12   6       66.64       64.69      6.29 o
   3  12   6       65.99       62.16      4.59 o
   4  12   6        1.89        2.26      2.05 o
   5  12   6        3.99        5.57      5.01 o
  -6  13   6       25.60       23.09     13.73 o
  -5  13   6        6.69        7.00      2.49 o
  -4  13   6       15.19       11.92      3.50 o
  -3  13   6        2.39        1.74      2.02 o
  -2  13   6      329.65      312.87      8.85 o
  -1  13   6      159.25      164.48      6.97 o
   0  13   6       67.96       71.54      6.19 o
   1  13   6       26.64       24.92      5.16 o
   2  13   6      229.12      216.63      7.68 o
   3  13   6       42.00       42.18      5.93 o
   4  13   6        2.26        2.13      2.41 o
  -6  14   6       31.72       37.10     11.88 o
  -5  14   6       31.08       30.06      8.37 o
  -4  14   6        5.75        5.97      1.60 o
  -3  14   6      110.33      110.27     10.47 o
  -2  14   6      200.10      192.65      5.49 o
  -1  14   6       10.87       12.21      2.61 o
   0  14   6       75.28       89.07     15.46 o
   1  14   6        7.36        7.33      2.24 o
   2  14   6       59.89       58.76      5.42 o
   3  14   6       19.01       17.49      8.58 o
   4  14   6        9.38        9.76      7.87 o
  -6  15   6       78.63       75.10     28.64 o
  -5  15   6        7.66        4.79      3.31 o
  -4  15   6        9.06        6.02      2.51 o
  -3  15   6      145.18      146.70      6.14 o
  -2  15   6      264.64      269.72      6.69 o
  -1  15   6       34.48       35.35      6.62 o
   0  15   6      231.83      245.39      7.26 o
   1  15   6       62.25       63.99      4.83 o
   2  15   6       73.17       74.20      6.30 o
   3  15   6        9.38        9.23      3.22 o
   4  15   6       51.87       51.90      7.00 o
  -6  16   6       43.01       25.15     16.98 o
  -5  16   6      105.29      108.89      9.77 o
  -4  16   6        1.87        5.21      2.02 o
  -3  16   6       29.85       28.93      6.60 o
  -2  16   6       32.41       32.29      7.72 o
  -1  16   6       57.31       58.04     12.45 o
   0  16   6        0.22        2.26      2.21 o
   1  16   6       69.59       62.50      6.21 o
   2  16   6       21.62       21.73      7.64 o
   3  16   6       13.94       10.12      5.68 o
  -5  17   6       29.12       20.90     10.45 o
  -4  17   6       13.11       11.98      4.88 o
  -3  17   6        4.55        5.57      2.61 o
  -2  17   6       43.71       47.32      5.95 o
  -1  17   6        4.10        3.72      2.04 o
   0  17   6       41.59       36.48     10.52 o
   1  17   6       22.62       20.90      7.18 o
   2  17   6        9.26        9.18      3.03 o
   3  17   6        4.55        4.80      3.24 o
  -5  18   6        2.02        5.51      2.53 o
  -4  18   6       13.13       12.11      5.15 o
  -3  18   6      166.30      180.49      6.96 o
  -2  18   6       23.19       14.82      4.52 o
  -1  18   6        4.54        7.23      2.82 o
   0  18   6       13.51       15.32      4.25 o
   1  18   6       86.61       89.77      4.82 o
   2  18   6        3.64        5.26      3.09 o
  -4  19   6       38.68       26.17     10.72 o
  -3  19   6       14.28       11.41      3.81 o
  -2  19   6       25.22       20.27      6.73 o
  -1  19   6       74.41       75.73      7.43 o
   0  19   6      138.85      130.77      6.23 o
   1  19   6       32.37       29.21     10.08 o
   2  19   6        6.56        7.40      2.97 o
  -3  20   6       33.04       26.82      8.85 o
  -2  20   6        7.65        4.31      2.18 o
  -1  20   6       64.10       62.36      6.47 o
   0  20   6       14.26       12.45      3.48 o
   1  20   6       16.34       10.95      4.18 o
  -2  21   6       43.54       40.63      6.15 o
  -1  21   6        0.11        2.89      2.09 o
   0  21   6       13.89        9.45      4.19 o
  -8   0   7        1.15        1.89      2.38 o
  -7   0   7       28.05       22.58     10.91 o
  -6   0   7        1.88        2.51      3.65 o
  -5   0   7       13.68       16.95      4.86 o
  -4   0   7      129.55      124.73      7.41 o
  -3   0   7      113.47      118.90     12.74 o
  -2   0   7      195.73      183.04      5.39 o
  -1   0   7       70.25       81.81      4.35 o
   0   0   7       77.78       84.88      4.90 o
   1   0   7       33.21       28.87      6.53 o
   2   0   7      394.58      368.60     11.13 o
   3   0   7       14.60       11.07      5.07 o
   4   0   7       23.74       23.03      7.48 o
   5   0   7        0.01        1.72      3.14 o
  -8   1   7        9.32        7.76      5.23 o
  -7   1   7        1.58        2.18      1.18 o
  -6   1   7       47.59       46.55      9.06 o
  -5   1   7       19.99       23.49      4.58 o
  -4   1   7       32.06       38.55      7.30 o
  -3   1   7      107.49      104.42      6.94 o
  -2   1   7       20.90       22.54      2.52 o
  -1   1   7       64.98       68.24      3.03 o
   0   1   7      242.85      235.67      6.18 o
   1   1   7       37.15       38.44      3.57 o
   2   1   7       47.04       47.12      4.40 o
   3   1   7       95.10       92.92      8.96 o
   4   1   7       56.44       42.90     11.33 o
   5   1   7       24.62       16.42      9.46 o
  -8   2   7       15.36       11.40      7.09 o
  -7   2   7       30.55       30.48      8.30 o
  -6   2   7       24.05       21.31      4.95 o
  -5   2   7       24.58       26.26      4.30 o
  -4   2   7       25.15       26.12      4.97 o
  -3   2   7      320.89      333.13     12.19 o
  -2   2   7      159.14      158.56      3.12 o
  -1   2   7      379.91      365.44      9.13 o
   0   2   7        6.85        9.54      2.00 o
   1   2   7      341.66      354.51      8.23 o
   2   2   7      284.65      276.85      6.42 o
   3   2   7        1.27        4.00      3.66 o
   4   2   7       65.59       57.36     18.64 o
   5   2   7       40.17       30.61     17.03 o
  -8   3   7        2.54        1.99      3.70 o
  -7   3   7        1.61        3.62      4.19 o
  -6   3   7       21.00       26.08      6.19 o
  -5   3   7       65.30       71.50     11.78 o
  -4   3   7       89.71       89.64      7.15 o
  -3   3   7      109.93      112.44      5.81 o
  -2   3   7      158.79      157.76      3.25 o
  -1   3   7      341.18      322.24      6.01 o
   0   3   7      179.62      185.20      5.68 o
   1   3   7       22.48       26.13      4.46 o
   2   3   7        8.40        9.81      2.17 o
   3   3   7       28.37       27.59      6.75 o
   4   3   7       39.94       48.33     12.57 o
   5   3   7        0.48        4.01      2.47 o
  -8   4   7       13.73       15.71     10.37 o
  -7   4   7      123.20      128.96     12.38 o
  -6   4   7       27.86       30.15      8.63 o
  -5   4   7       21.29       20.34      6.96 o
  -4   4   7      222.33      229.00      8.79 o
  -3   4   7      222.15      223.63      6.19 o
  -2   4   7       29.15       30.57      2.46 o
  -1   4   7      150.60      149.06      5.83 o
   0   4   7       28.86       32.58      6.04 o
   1   4   7      149.87      151.47      5.38 o
   2   4   7       93.58       95.37      4.14 o
   3   4   7       40.24       41.32      7.24 o
   4   4   7        5.37        5.77      3.78 o
   5   4   7        1.42        2.49      4.43 o
  -8   5   7        1.82        5.06      3.70 o
  -7   5   7       16.56        7.62      6.16 o
  -6   5   7       15.26       15.01      5.66 o
  -5   5   7       51.16       53.80      5.21 o
  -4   5   7       75.65       69.10      8.10 o
  -3   5   7      503.87      495.01     10.02 o
  -2   5   7        0.94        1.77      0.68 o
  -1   5   7       38.88       41.08      6.32 o
   0   5   7       66.19       62.84     10.32 o
   1   5   7      272.01      288.86      8.44 o
   2   5   7       56.86       55.28      3.19 o
   3   5   7        6.45        4.08      2.71 o
   4   5   7       22.17       25.09      9.52 o
   5   5   7       28.06       17.45     16.51 o
  -7   6   7      157.84      187.94     11.25 o
  -6   6   7        7.22        5.16      2.53 o
  -5   6   7       88.92       82.59     11.45 o
  -4   6   7       57.43       58.77      5.94 o
  -3   6   7        8.43        8.78      1.87 o
  -2   6   7      388.46      405.61     12.52 o
  -1   6   7       76.22       82.46      5.69 o
   0   6   7       14.13       20.17      3.67 o
   1   6   7      118.29      109.46      4.19 o
   2   6   7       92.33       92.64      3.94 o
   3   6   7       14.77       19.98      5.44 o
   4   6   7       17.18       14.78      5.11 o
   5   6   7       12.87       13.23      7.85 o
  -7   7   7       31.49       26.75     11.24 o
  -6   7   7       68.49       66.17     19.59 o
  -5   7   7       13.35       12.91      4.79 o
  -4   7   7       58.87       58.44      4.23 o
  -3   7   7      435.97      459.83     10.88 o
  -2   7   7      194.67      189.06      5.84 o
  -1   7   7        2.22        2.52      1.56 o
   0   7   7      124.11      120.16      5.00 o
   1   7   7      345.11      341.03      8.28 o
   2   7   7      268.69      266.26      7.59 o
   3   7   7       91.25       90.89      6.05 o
   4   7   7       19.28       17.65      5.17 o
   5   7   7       32.37       19.59     13.81 o
  -7   8   7       24.92       20.42      7.75 o
  -6   8   7        8.30       15.16      5.22 o
  -5   8   7       26.69       20.16      6.08 o
  -4   8   7       37.45       33.01      5.04 o
  -3   8   7      170.11      163.16      4.93 o
  -2   8   7       96.38      101.00      5.76 o
  -1   8   7      287.88      286.85      8.20 o
   0   8   7       11.68       19.89      4.15 o
   1   8   7      231.38      236.39      6.52 o
   2   8   7       43.30       45.38     10.64 o
   3   8   7       15.44       15.58      4.44 o
   4   8   7       17.11       15.48      6.83 o
   5   8   7        1.51        1.31      3.48 o
  -7   9   7       56.37       35.82     16.20 o
  -6   9   7       13.35       16.63      6.21 o
  -5   9   7       10.73       11.65      4.76 o
  -4   9   7       15.44       17.90      5.64 o
  -3   9   7        5.48        7.67      1.75 o
  -2   9   7      115.79      119.74      6.39 o
  -1   9   7        3.30        3.69      2.15 o
   0   9   7        0.27        0.35      1.82 o
   1   9   7      130.98      124.62      7.01 o
   2   9   7       40.22       37.15      9.29 o
   3   9   7      156.49      151.34      6.60 o
   4   9   7       19.98       19.29     10.33 o
  -7  10   7       48.25       40.00     19.19 o
  -6  10   7       41.38       34.13     12.87 o
  -5  10   7       13.90       11.21      3.59 o
  -4  10   7       47.25       44.35      5.85 o
  -3  10   7       50.10       42.89      4.54 o
  -2  10   7        8.30        9.72      2.78 o
  -1  10   7      254.07      276.97      7.62 o
   0  10   7       11.59       11.63      2.36 o
   1  10   7        0.16        1.62      1.48 o
   2  10   7       39.24       38.25      8.50 o
   3  10   7       42.83       39.90     12.33 o
   4  10   7       44.28       41.86     23.48 o
  -7  11   7        0.92        3.20      3.16 o
  -6  11   7        2.20        1.61      2.11 o
  -5  11   7      106.49      125.15     11.64 o
  -4  11   7       35.62       36.54      9.18 o
  -3  11   7       61.70       53.37      6.55 o
  -2  11   7      153.39      155.08      5.49 o
  -1  11   7       26.50       32.59      6.39 o
   0  11   7       56.45       68.50      6.67 o
   1  11   7      115.32      114.93      4.87 o
   2  11   7       12.26       12.72      3.71 o
   3  11   7       14.44       12.95      3.92 o
   4  11   7       14.04       16.34      7.40 o
  -6  12   7       45.97       37.04     16.48 o
  -5  12   7        4.22       12.72      4.85 o
  -4  12   7      116.11      123.97      6.96 o
  -3  12   7       38.85       39.41      4.20 o
  -2  12   7       17.45       16.55      4.26 o
  -1  12   7       98.79       83.84      6.13 o
   0  12   7       28.65       26.14      5.43 o
   1  12   7      101.66       94.36      5.99 o
   2  12   7       49.12       41.90     10.29 o
   3  12   7      145.47      155.90      7.89 o
   4  12   7       29.52       27.68     20.83 o
  -6  13   7       21.20       19.33     11.26 o
  -5  13   7       40.20       39.24     14.36 o
  -4  13   7       14.79       15.93      5.23 o
  -3  13   7       19.06       17.25      4.27 o
  -2  13   7      147.99      148.24      4.98 o
  -1  13   7       64.10       72.17     11.91 o
   0  13   7       63.54       65.25     10.77 o
   1  13   7       53.33       55.29      5.25 o
   2  13   7        9.32       13.86      4.20 o
   3  13   7        3.95        5.10      3.05 o
   4  13   7       11.98       14.33     10.41 o
  -6  14   7       12.72       11.17      5.32 o
  -5  14   7       45.78       41.80     15.73 o
  -4  14   7       55.43       60.51      6.52 o
  -3  14   7       22.64       22.35      5.98 o
  -2  14   7       48.45       46.32      9.18 o
  -1  14   7       64.47       60.80     11.86 o
   0  14   7        0.43        2.18      1.93 o
   1  14   7       59.77       58.25      8.60 o
   2  14   7       74.37       72.85      7.22 o
   3  14   7       10.53        9.70      5.68 o
  -5  15   7       33.46       33.10     13.18 o
  -4  15   7       60.45       50.77      6.62 o
  -3  15   7       14.17       11.32      3.34 o
  -2  15   7       18.77       18.37      4.61 o
  -1  15   7       18.00       16.95      5.20 o
   0  15   7       43.50       43.80     10.38 o
   1  15   7        9.75       10.68      3.31 o
   2  15   7       17.84       14.11      5.67 o
   3  15   7       21.83       20.61      9.00 o
  -5  16   7        3.85        4.92      4.80 o
  -4  16   7       26.34       22.81      7.79 o
  -3  16   7       64.89       61.47      5.57 o
  -2  16   7       13.52       10.29      2.98 o
  -1  16   7       86.45       97.30     13.96 o
   0  16   7       56.09       47.79     11.45 o
   1  16   7        6.30        4.54      2.74 o
   2  16   7        2.82        3.00      2.01 o
  -5  17   7       73.92       93.58     12.35 o
  -4  17   7       80.04       83.82      6.71 o
  -3  17   7        7.47        5.14      2.75 o
  -2  17   7       12.31        8.93      3.76 o
  -1  17   7       15.35       14.88      3.74 o
   0  17   7        0.76        0.77      1.68 o
   1  17   7       31.35       22.55     11.20 o
   2  17   7       14.74       13.88      6.25 o
  -4  18   7       16.19       11.45      5.28 o
  -3  18   7       35.51       21.91     10.73 o
  -2  18   7       28.34       21.21      7.14 o
  -1  18   7       76.49       74.10      8.30 o
   0  18   7       40.90       30.17     12.00 o
   1  18   7        5.52        8.23      3.13 o
  -3  19   7       42.48       34.61     15.84 o
  -2  19   7       17.93       11.54      5.46 o
  -1  19   7       18.95       13.99      4.94 o
   0  19   7        0.95        0.26      2.65 o
   1  19   7        2.29        2.87      2.65 o
  -2  20   7       33.26       25.12      9.81 o
  -1  20   7        3.91        4.86      2.01 o
  -7   0   8       38.81       30.36     11.30 o
  -6   0   8       56.52       60.77      7.43 o
  -5   0   8       12.38       11.02      5.34 o
  -4   0   8       20.88       20.91      5.50 o
  -3   0   8      419.19      439.50     16.73 o
  -2   0   8      573.24      586.21     17.91 o
  -1   0   8      577.01      605.61     19.72 o
   0   0   8       24.72       32.79      6.87 o
   1   0   8        0.41        2.80      2.47 o
   2   0   8       32.62       22.76      6.18 o
   3   0   8        0.80        2.75      2.53 o
   4   0   8        0.47        1.33      3.90 o
  -7   1   8       29.97       21.51      8.00 o
  -6   1   8       25.09       27.26      6.05 o
  -5   1   8      264.05      269.19      7.73 o
  -4   1   8       78.76       81.21     11.67 o
  -3   1   8       46.62       66.08      8.24 o
  -2   1   8      136.12      134.47      4.26 o
  -1   1   8       91.35       96.36      5.16 o
   0   1   8       96.81       88.40      5.33 o
   1   1   8      413.19      427.23      8.69 o
   2   1   8       68.53       65.97      3.17 o
   3   1   8      100.22       93.24      6.91 o
   4   1   8        7.41        7.58      4.13 o
  -7   2   8       99.66      101.98      8.60 o
  -6   2   8       92.91       91.51      7.39 o
  -5   2   8       30.01       31.49      7.21 o
  -4   2   8       26.70       35.63      6.60 o
  -3   2   8      339.08      342.37     10.29 o
  -2   2   8       30.38       27.10      3.97 o
  -1   2   8      460.25      477.71     11.38 o
   0   2   8      993.77     1014.55     14.00 o
   1   2   8        3.81        4.45      1.79 o
   2   2   8       43.24       32.79      4.46 o
   3   2   8       27.75       23.95      6.68 o
   4   2   8       58.90       50.37     16.08 o
  -7   3   8       41.24       42.60     16.23 o
  -6   3   8       30.68       22.89      5.65 o
  -5   3   8      245.51      260.26      7.70 o
  -4   3   8       21.15       19.35      3.56 o
  -3   3   8      183.02      181.28      7.14 o
  -2   3   8      398.61      382.71      9.53 o
  -1   3   8       18.42       17.56      4.09 o
   0   3   8       67.03       68.67      7.54 o
   1   3   8      125.71      130.01      5.25 o
   2   3   8      139.70      138.02      6.80 o
   3   3   8       98.94      103.88      7.17 o
   4   3   8       26.02       21.07      8.19 o
  -7   4   8       33.95       29.52     10.02 o
  -6   4   8        9.51       11.86      3.08 o
  -5   4   8       20.47       20.29      5.01 o
  -4   4   8      234.72      249.56      8.94 o
  -3   4   8      104.87      102.23      3.58 o
  -2   4   8       22.04       21.99      4.53 o
  -1   4   8      187.64      184.84      6.41 o
   0   4   8      542.08      539.42     11.57 o
   1   4   8       30.02       27.12      5.54 o
   2   4   8        3.30        3.31      2.05 o
   3   4   8        1.68        5.08      2.41 o
   4   4   8       35.63       30.75     13.71 o
  -7   5   8       13.91        9.73      5.03 o
  -6   5   8       73.81       77.95      6.69 o
  -5   5   8       38.24       37.21      9.03 o
  -4   5   8       50.97       51.37     11.24 o
  -3   5   8        8.17        8.26      2.44 o
  -2   5   8       29.17       30.11      4.00 o
  -1   5   8       43.98       48.68      5.51 o
   0   5   8      280.78      273.66      8.32 o
   1   5   8      100.79       95.73      4.59 o
   2   5   8      150.42      149.61      7.28 o
   3   5   8       33.76       34.51     11.68 o
   4   5   8        3.79        3.52      3.98 o
  -7   6   8       63.93       46.42     22.03 o
  -6   6   8      249.51      265.26      8.46 o
  -5   6   8        1.06        2.72      2.32 o
  -4   6   8       20.18       23.50      5.37 o
  -3   6   8      270.91      286.01      7.61 o
  -2   6   8       58.04       55.94      6.41 o
  -1   6   8      467.33      493.60     11.00 o
   0   6   8      340.19      329.79      8.24 o
   1   6   8      122.45      137.43      4.81 o
   2   6   8      102.30      107.92      7.36 o
   3   6   8       22.52       22.98     10.09 o
   4   6   8        1.17        2.00      2.29 o
  -7   7   8       21.21       12.85      5.10 o
  -6   7   8       50.80       40.38     17.73 o
  -5   7   8       68.89       72.13      9.86 o
  -4   7   8       94.78       98.83      7.17 o
  -3   7   8      147.13      147.13      6.58 o
  -2   7   8      168.79      163.33      6.04 o
  -1   7   8       32.13       37.97      5.62 o
   0   7   8      104.31      105.92      6.23 o
   1   7   8       63.95       65.35      5.40 o
   2   7   8       47.47       49.01     10.97 o
   3   7   8        7.51        7.07      3.32 o
   4   7   8       16.11       14.91      6.62 o
  -7   8   8      135.64      147.80     10.97 o
  -6   8   8       70.21       70.81     22.09 o
  -5   8   8       35.61       32.21     10.77 o
  -4   8   8       29.21       29.34     11.00 o
  -3   8   8        1.19        2.11      1.63 o
  -2   8   8      221.19      231.06      8.17 o
  -1   8   8        7.77       11.82      3.41 o
   0   8   8       34.54       41.47      6.50 o
   1   8   8      184.04      183.88      6.93 o
   2   8   8       96.29      110.80      5.61 o
   3   8   8       32.99       36.00      6.35 o
   4   8   8        1.54        1.84      5.69 o
  -7   9   8        2.25        0.69      5.13 o
  -6   9   8       25.86       21.37      6.92 o
  -5   9   8       60.39       48.48      5.60 o
  -4   9   8       60.24       59.21     15.26 o
  -3   9   8       16.20       12.90      3.28 o
  -2   9   8      107.36      111.59      6.80 o
  -1   9   8       81.21       79.42      5.64 o
   0   9   8       25.25       28.05      5.60 o
   1   9   8      112.53       93.06      5.08 o
   2   9   8      157.20      156.10      6.29 o
   3   9   8       23.00       18.66      9.27 o
   4   9   8       21.01       17.32     10.32 o
  -6  10   8        0.81        2.79      5.56 o
  -5  10   8       13.33        9.65      5.17 o
  -4  10   8       37.61       35.20     10.10 o
  -3  10   8        0.23        0.26      1.75 o
  -2  10   8       20.38       18.81      4.67 o
  -1  10   8        9.89       12.75      3.27 o
   0  10   8        6.96        8.12      2.20 o
   1  10   8       27.88       29.16      6.31 o
   2  10   8        2.74        2.69      2.83 o
   3  10   8       15.99       12.23      4.58 o
  -6  11   8        1.40        5.12      3.50 o
  -5  11   8       14.26       17.81      7.52 o
  -4  11   8       69.39       79.33      6.50 o
  -3  11   8       65.77       58.67      5.50 o
  -2  11   8        1.41        2.35      2.28 o
  -1  11   8       16.58       15.90      4.15 o
   0  11   8       37.48       35.70      6.97 o
   1  11   8       71.34       75.42     13.46 o
   2  11   8       36.66       33.77      9.76 o
   3  11   8       47.78       27.88     11.10 o
  -6  12   8       19.05       20.45     10.08 o
  -5  12   8       54.07       48.69     29.12 o
  -4  12   8       39.08       38.62     12.72 o
  -3  12   8      101.43      107.73      5.63 o
  -2  12   8       51.42       46.01      8.96 o
  -1  12   8      189.16      199.55     10.08 o
   0  12   8      111.88      116.32      4.92 o
   1  12   8       19.95       16.83      5.21 o
   2  12   8        5.07        6.81      2.94 o
   3  12   8       20.71       12.76      6.13 o
  -6  13   8        3.59        7.46      4.31 o
  -5  13   8        5.43        6.22      4.72 o
  -4  13   8       36.99       37.68     10.58 o
  -3  13   8       51.87       42.80     12.52 o
  -2  13   8       96.20      101.20      4.66 o
  -1  13   8       34.68       30.60      6.74 o
   0  13   8        2.82        3.98      1.60 o
   1  13   8       55.96       59.06      9.32 o
   2  13   8       11.33       13.70      5.02 o
   3  13   8       50.76       43.59      9.93 o
  -5  14   8       16.00       11.14      5.48 o
  -4  14   8       97.67       81.46     10.90 o
  -3  14   8       15.66        9.57      2.83 o
  -2  14   8       85.47       88.85      5.04 o
  -1  14   8       76.96       72.49      5.72 o
   0  14   8       32.86       28.71      7.39 o
   1  14   8       13.84       13.60      4.27 o
   2  14   8       46.09       38.12     12.13 o
  -5  15   8        6.57       10.06      4.50 o
  -4  15   8       30.15       23.79     13.58 o
  -3  15   8       51.25       44.29     11.36 o
  -2  15   8       36.76       33.94      8.41 o
  -1  15   8        9.98       11.27      2.60 o
   0  15   8       22.37       20.53      6.69 o
   1  15   8       32.26       24.41      8.40 o
   2  15   8        0.78        0.19      2.04 o
  -4  16   8      114.22      133.90     19.48 o
  -3  16   8      105.68      102.06      6.93 o
  -2  16   8       21.02       18.34      5.00 o
  -1  16   8       46.60       43.06      6.53 o
   0  16   8        9.59        7.23      3.21 o
   1  16   8       11.59       11.32      5.68 o
  -4  17   8       69.82       61.07     20.20 o
  -3  17   8       93.80      112.85      8.42 o
  -2  17   8       26.19       20.11      6.73 o
  -1  17   8       18.30       17.24      4.62 o
   0  17   8       57.10       42.04      7.49 o
   1  17   8       16.68        8.66      5.77 o
  -3  18   8       19.75       13.27     11.28 o
  -2  18   8       20.60       14.62      6.28 o
  -1  18   8       46.60       34.13     13.41 o
   0  18   8       47.16       36.00     15.46 o
  -7   0   9       61.38       62.74      7.56 o
  -6   0   9       20.00       12.18      7.07 o
  -5   0   9        0.17        0.01      4.86 o
  -4   0   9       34.61       44.91     12.08 o
  -3   0   9        0.39        0.15      3.02 o
  -2   0   9      211.97      214.36     10.60 o
  -1   0   9       90.78       78.95      6.40 o
   0   0   9       14.89       14.81      5.99 o
   1   0   9       57.59       62.34      8.02 o
   2   0   9        1.10        4.87      2.47 o
   3   0   9      127.14      136.79      9.90 o
   4   0   9      101.32       90.67      8.58 o
  -7   1   9       10.47        8.01      3.82 o
  -6   1   9       34.62       34.91      8.83 o
  -5   1   9       59.14       60.08     12.40 o
  -4   1   9      113.82      121.71     18.63 o
  -3   1   9       80.79       85.22     15.48 o
  -2   1   9      422.03      433.98     11.33 o
  -1   1   9        3.06        4.24      2.12 o
   0   1   9        4.61        5.60      2.27 o
   1   1   9        3.61        2.30      1.57 o
   2   1   9       26.20       27.78      7.98 o
   3   1   9       51.44       37.00     12.74 o
   4   1   9       26.71       19.99     10.01 o
  -7   2   9       23.13       19.41      6.92 o
  -6   2   9       79.59       78.62      8.92 o
  -5   2   9       12.81        9.72      3.46 o
  -4   2   9       37.89       36.22      6.92 o
  -3   2   9      211.66      206.02      7.56 o
  -2   2   9        6.07        7.97      2.65 o
  -1   2   9      223.23      223.48      5.84 o
   0   2   9        8.20       10.97      3.16 o
   1   2   9        5.05        4.58      1.81 o
   2   2   9       12.88       14.71      6.86 o
   3   2   9       81.25       90.06      7.75 o
   4   2   9       23.39       19.92     11.94 o
  -7   3   9       28.65       23.61     11.99 o
  -6   3   9       21.34       18.33      6.14 o
  -5   3   9      112.09      112.78      5.69 o
  -4   3   9       62.65       69.10     14.22 o
  -3   3   9       59.08       63.39     12.75 o
  -2   3   9      193.76      191.53      5.81 o
  -1   3   9       23.97       19.32      4.35 o
   0   3   9      124.99      130.27      5.00 o
   1   3   9       20.93       18.58      4.11 o
   2   3   9        4.42        7.67      4.29 o
   3   3   9       58.43       45.05     15.57 o
   4   3   9      127.11      146.86     12.27 o
  -7   4   9        3.54        6.14      3.01 o
  -6   4   9       21.81       21.26      7.85 o
  -5   4   9       25.18       26.25      5.63 o
  -4   4   9       41.06       39.68      7.84 o
  -3   4   9      132.72      143.61      7.08 o
  -2   4   9      139.65      142.73      5.06 o
  -1   4   9       25.87       24.95      4.82 o
   0   4   9      125.36      126.55      5.66 o
   1   4   9       34.38       27.89      6.92 o
   2   4   9       10.15        6.61      2.88 o
   3   4   9       12.53       14.33      5.83 o
  -7   5   9       66.98       70.18      9.18 o
  -6   5   9       63.59       67.81      5.67 o
  -5   5   9        5.86        6.84      2.87 o
  -4   5   9       11.60       14.64      3.63 o
  -3   5   9       56.03       58.29     11.95 o
  -2   5   9       85.18       79.32     12.02 o
  -1   5   9      173.85      166.36      6.19 o
   0   5   9       51.73       46.13      9.97 o
   1   5   9       64.62       60.44      5.96 o
   2   5   9       34.11       29.11     11.58 o
   3   5   9       31.08       28.53      9.93 o
  -7   6   9       19.14       15.82      6.46 o
  -6   6   9       20.44       20.09      6.26 o
  -5   6   9       40.10       41.05     12.44 o
  -4   6   9       40.53       35.54      8.90 o
  -3   6   9      127.14      136.62      8.08 o
  -2   6   9       84.58       83.38      6.28 o
  -1   6   9       17.58       16.16      2.98 o
   0   6   9      188.99      196.17      6.33 o
   1   6   9       84.17       84.10      5.35 o
   2   6   9       30.68       25.83      9.90 o
   3   6   9        8.31        6.45      3.48 o
  -6   7   9       25.25       34.52     12.93 o
  -5   7   9        0.34        3.06      2.23 o
  -4   7   9       62.48       57.19      7.20 o
  -3   7   9        4.77       10.46      3.57 o
  -2   7   9      108.34      112.35      5.54 o
  -1   7   9      162.17      160.78      6.67 o
   0   7   9       37.17       39.39      7.06 o
   1   7   9        6.32        7.80      2.90 o
   2   7   9       70.10       62.96      6.94 o
   3   7   9        0.87        2.19      2.10 o
  -6   8   9        9.13       10.18      4.53 o
  -5   8   9       23.36       20.39      6.56 o
  -4   8   9       90.80       90.40      8.21 o
  -3   8   9       35.33       28.91      7.31 o
  -2   8   9       14.08       16.71      3.84 o
  -1   8   9       21.54       27.65      5.86 o
   0   8   9      136.64      149.29      5.43 o
   1   8   9        3.96        5.56      2.51 o
   2   8   9       76.24       81.82      7.93 o
   3   8   9       40.02       42.16      7.00 o
  -6   9   9        8.35        5.53      4.44 o
  -5   9   9       72.32       79.52      6.25 o
  -4   9   9       54.46       43.57     11.83 o
  -3   9   9       20.23       16.11      5.68 o
  -2   9   9        6.80        5.79      2.56 o
  -1   9   9      177.82      186.97      6.31 o
   0   9   9       15.44       15.09      3.27 o
   1   9   9       75.02       84.75      8.93 o
   2   9   9       19.92       16.15      5.39 o
   3   9   9        4.97        5.68      3.93 o
  -6  10   9       88.92       87.34     26.02 o
  -5  10   9       15.16       13.13      5.79 o
  -4  10   9       50.62       45.69     11.57 o
  -3  10   9       13.06       12.47      3.68 o
  -2  10   9       76.08       76.25      5.71 o
  -1  10   9       43.86       40.59      7.34 o
   0  10   9        9.19        9.73      2.94 o
   1  10   9        2.59        2.23      2.15 o
   2  10   9      100.25      104.56      6.15 o
  -5  11   9       47.14       42.57     19.68 o
  -4  11   9        2.27        1.84      2.63 o
  -3  11   9       44.29       42.02     12.62 o
  -2  11   9       17.63       20.58      6.10 o
  -1  11   9       99.86       99.61      6.91 o
   0  11   9       69.04       58.86     12.84 o
   1  11   9       28.13       28.63     10.08 o
   2  11   9       11.13       11.77      3.84 o
  -5  12   9       64.21       63.21     11.35 o
  -4  12   9       91.35       86.77     17.78 o
  -3  12   9        5.66        4.69      2.50 o
  -2  12   9       37.36       30.69      7.74 o
  -1  12   9        0.41        2.40      1.57 o
   0  12   9       23.28       19.47      5.33 o
   1  12   9       29.62       25.41      9.06 o
   2  12   9       12.07        9.03      3.34 o
  -5  13   9       32.65       28.51     15.92 o
  -4  13   9       20.28       17.08      8.24 o
  -3  13   9        1.12        2.78      2.28 o
  -2  13   9       45.63       37.76     10.10 o
  -1  13   9        3.69        3.82      2.58 o
   0  13   9       10.75       10.72      3.41 o
   1  13   9        4.01        3.24      1.51 o
  -4  14   9        4.40        3.13      3.61 o
  -3  14   9       56.52       52.31      8.39 o
  -2  14   9       97.59       92.61      7.58 o
  -1  14   9        0.36        1.69      2.01 o
   0  14   9       19.86       17.81      6.13 o
   1  14   9       14.66       16.81      4.98 o
  -4  15   9       53.98       41.99     22.91 o
  -3  15   9        1.96        2.20      2.36 o
  -2  15   9        5.61        4.49      2.36 o
  -1  15   9       16.09       11.05      4.43 o
   0  15   9       34.51       25.91      7.68 o
  -3  16   9       56.06       39.97     16.56 o
  -2  16   9        5.42        3.63      2.14 o
  -1  16   9        5.21        4.38      2.34 o
   0  16   9       63.09       46.80     16.16 o
  -6   0  10        7.08        5.96      3.55 o
  -5   0  10       25.83       24.80      9.15 o
  -4   0  10      170.64      171.73     10.80 o
  -3   0  10       68.21       53.43     19.38 o
  -2   0  10      222.29      221.04     10.70 o
  -1   0  10       77.72       67.09      8.52 o
   0   0  10        1.74        4.94      2.54 o
   1   0  10        3.64        2.18      2.11 o
   2   0  10        0.38        3.87      3.30 o
   3   0  10       13.85       14.11      9.35 o
  -6   1  10      176.55      186.34      7.72 o
  -5   1  10        3.76        2.09      2.47 o
  -4   1  10       32.22       27.17      6.31 o
  -3   1  10        5.72        6.61      2.39 o
  -2   1  10       64.63       71.30     13.32 o
  -1   1  10       17.95       13.67      4.09 o
   0   1  10       46.23       41.49      5.98 o
   1   1  10       12.25       10.68      2.94 o
   2   1  10       21.87       22.07     11.42 o
   3   1  10        5.82        4.23      2.35 o
  -6   2  10       16.00       11.96      5.94 o
  -5   2  10       81.58       85.01      9.02 o
  -4   2  10       95.46       80.13     17.12 o
  -3   2  10       10.84        9.72      2.74 o
  -2   2  10      184.20      175.13      8.29 o
  -1   2  10       28.90       26.68      5.16 o
   0   2  10       12.79       13.36      3.84 o
   1   2  10       32.92       36.30      5.75 o
   2   2  10       26.23       22.87     10.18 o
   3   2  10        7.18        7.32      3.63 o
  -6   3  10       71.99       84.23      5.54 o
  -5   3  10        5.07        8.81      2.64 o
  -4   3  10       34.40       29.38      6.53 o
  -3   3  10       30.35       21.97      6.28 o
  -2   3  10        3.00        3.70      2.53 o
  -1   3  10       82.52       82.16      4.55 o
   0   3  10      127.45      127.10      5.27 o
   1   3  10       26.97       21.91      8.85 o
   2   3  10       15.81       14.72      7.69 o
  -6   4  10        7.78       10.87      6.24 o
  -5   4  10       31.98       26.87      8.00 o
  -4   4  10       25.22       20.50      6.37 o
  -3   4  10        4.88        5.69      2.04 o
  -2   4  10        9.82        7.56      2.43 o
  -1   4  10       22.38       14.77      5.84 o
   0   4  10       19.75       19.61      5.36 o
   1   4  10       34.03       37.44      6.75 o
   2   4  10        2.26        5.02      3.16 o
  -6   5  10       25.13       17.52      7.06 o
  -5   5  10       31.60       32.05      8.77 o
  -4   5  10       20.31       26.60      5.94 o
  -3   5  10       41.84       33.50     10.20 o
  -2   5  10       39.06       38.67      9.70 o
  -1   5  10       22.76       20.65      5.33 o
   0   5  10       65.49       71.19      5.22 o
   1   5  10       19.60       17.16      6.28 o
   2   5  10       10.67       12.08      5.22 o
  -6   6  10       17.30       10.65      5.15 o
  -5   6  10       16.16       14.63      6.46 o
  -4   6  10       22.02       26.09      8.68 o
  -3   6  10       18.38       19.46      4.88 o
  -2   6  10       58.82       59.38     10.81 o
  -1   6  10      134.14      138.81      5.45 o
   0   6  10       12.46       12.90      3.75 o
   1   6  10        7.08        5.75      2.23 o
   2   6  10       17.57       10.05      6.13 o
  -6   7  10       32.77       26.22     16.80 o
  -5   7  10       39.76       26.69      9.75 o
  -4   7  10        6.89        6.74      3.81 o
  -3   7  10        6.37        5.79      2.22 o
  -2   7  10       25.54       24.19      6.69 o
  -1   7  10       93.56       85.16      5.95 o
   0   7  10       28.56       29.43      8.93 o
   1   7  10      123.44      122.79      7.37 o
   2   7  10       57.23       45.93     18.82 o
  -5   8  10        2.10        2.67      2.28 o
  -4   8  10       21.22       12.40      5.70 o
  -3   8  10       32.47       28.68      8.66 o
  -2   8  10       24.75       25.95      6.84 o
  -1   8  10       76.92       55.73     12.24 o
   0   8  10       28.65       33.39      8.85 o
   1   8  10        1.36        1.57      2.00 o
   2   8  10       41.70       31.21     15.40 o
  -5   9  10        6.29        5.54      3.61 o
  -4   9  10        2.42        1.49      1.74 o
  -3   9  10       21.95       13.45      5.07 o
  -2   9  10       61.32       56.06     16.63 o
  -1   9  10       68.90       78.33      6.16 o
   0   9  10        2.51        2.35      1.83 o
   1   9  10      166.85      174.31      7.43 o
  -5  10  10       12.45       11.52      3.70 o
  -4  10  10       11.33       12.58      5.96 o
  -3  10  10       43.15       31.10      9.47 o
  -2  10  10       23.45       22.83      7.71 o
  -1  10  10       21.31       16.42      4.58 o
   0  10  10        9.29        6.86      3.08 o
   1  10  10       20.23       13.66      6.76 o
  -4  11  10        5.92        9.07      5.03 o
  -3  11  10        4.15        5.65      3.26 o
  -2  11  10       18.53       13.81      4.75 o
  -1  11  10       30.22       29.17      8.47 o
   0  11  10        6.21       10.05      3.81 o
   1  11  10        4.02        2.17      1.95 o
  -4  12  10        2.12        2.92      2.31 o
  -3  12  10        1.56        4.22      3.34 o
  -2  12  10       59.83       47.11     16.54 o
  -1  12  10        5.93        8.13      3.30 o
   0  12  10       27.99       21.29      9.37 o
  -3  13  10       16.87       10.72      4.57 o
  -2  13  10       68.11       68.41      7.21 o
  -1  13  10       69.60       75.46      5.86 o
   0  13  10        5.92        5.68      2.64 o
  -2  14  10       37.62       24.72      9.15 o
  -1  14  10       18.63       14.67      4.43 o
  -5   0  11       83.36       80.60     12.06 o
  -4   0  11       60.42       53.35     35.41 o
  -3   0  11       46.82       42.32     11.88 o
  -2   0  11       35.30       42.47     18.67 o
  -1   0  11        6.17        2.69      4.32 o
   0   0  11       10.41        8.16      3.50 o
   1   0  11        0.74        1.63      2.22 o
  -5   1  11       37.42       34.91     13.74 o
  -4   1  11        9.17       10.20      3.98 o
  -3   1  11       76.40       59.46     15.97 o
  -2   1  11        8.09        7.15      4.72 o
  -1   1  11       60.06       52.76      6.61 o
   0   1  11        5.30        3.80      2.58 o
   1   1  11       47.08       33.21     18.27 o
  -5   2  11        3.70        3.97      2.73 o
  -4   2  11        0.56       -0.05      2.58 o
  -3   2  11       78.76       65.46      8.54 o
  -2   2  11        0.13        2.02      2.08 o
  -1   2  11       75.99       76.59      7.57 o
   0   2  11       12.58       10.47      5.49 o
   1   2  11       18.50       13.03      5.88 o
  -5   3  11        6.66        7.26      3.15 o
  -4   3  11       13.46        9.92      5.05 o
  -3   3  11      104.56      109.91      7.71 o
  -2   3  11       13.71       14.74      3.98 o
  -1   3  11       33.68       27.67      7.98 o
   0   3  11        0.65        2.22      2.46 o
   1   3  11       95.34      111.70      7.48 o
  -5   4  11       12.02       11.43      4.29 o
  -4   4  11       64.80       63.04      8.36 o
  -3   4  11      138.78      142.01     14.14 o
  -2   4  11       22.42       20.44      6.36 o
  -1   4  11       54.22       56.75      8.77 o
   0   4  11        7.91        7.89      4.18 o
   1   4  11       22.24       13.31      6.86 o
  -5   5  11       44.30       56.24      8.10 o
  -4   5  11        6.12        6.29      3.29 o
  -3   5  11       56.73       51.60     13.51 o
  -2   5  11        0.18        2.80      2.50 o
  -1   5  11       11.85       10.65      4.29 o
   0   5  11       11.99        9.32      5.53 o
   1   5  11       27.12       19.81     10.85 o
  -5   6  11        8.38        7.61      4.15 o
  -4   6  11       42.32       34.48     11.84 o
  -3   6  11       59.46       53.07     18.81 o
  -2   6  11       36.38       30.53     12.39 o
  -1   6  11       13.09       13.28      4.88 o
   0   6  11       32.83       31.26     14.29 o
   1   6  11        3.82        3.18      2.15 o
  -4   7  11       13.67       12.50      4.08 o
  -3   7  11        4.88        5.08      2.33 o
  -2   7  11       43.53       31.99     10.15 o
  -1   7  11        7.37        6.60      3.62 o
   0   7  11       14.61       14.31      9.03 o
  -4   8  11       14.80       17.51      5.10 o
  -3   8  11        3.87        4.83      3.40 o
  -2   8  11      105.24      104.33      6.30 o
  -1   8  11       12.62        9.61      4.21 o
   0   8  11        6.82        7.42      4.85 o
  -4   9  11       22.53       15.54      7.24 o
  -3   9  11        7.80        6.77      3.75 o
  -2   9  11       44.56       33.12     11.59 o
  -1   9  11       21.79       16.55      8.32 o
   0   9  11       34.61       25.21     12.47 o
  -3  10  11        3.53        2.76      2.58 o
  -2  10  11       16.05       12.04      4.29 o
  -1  10  11       44.68       35.76     15.87 o
  -4   0  12       84.37       80.16     10.17 o
  -3   0  12       40.04       33.23     19.53 o
  -2   0  12        0.00        2.09      4.35 o
  -1   0  12        5.80        8.31      8.14 o
  -4   1  12       69.26       54.68     21.66 o
  -3   1  12       12.71       10.63      4.66 o
  -2   1  12        4.72        4.95      2.21 o
  -1   1  12        9.05        4.60      3.53 o
  -3   2  12       20.37       16.83      6.98 o
  -2   2  12       20.20       11.33      5.45 o
  -1   2  12       11.80        9.49      4.12 o
  -3   3  12        4.57        3.30      1.96 o
  -2   3  12       10.08        8.10      3.11 o
  -1   3  12        0.22        0.23      2.52 o
  -3   4  12        3.00        6.55      3.05 o
  -2   4  12        9.40        7.29      2.88 o
  -1   4  12        3.60        3.65      2.45 o
  -2   5  12       37.65       24.72     12.37 o
 
